# Supplementary material for: Recent Invasion of the Symbiont-Bearing Foraminifera Pararotalia into the Eastern Mediterranean Facilitated by the Ongoing Warming Trend
Source: PLoS One. 2015 Aug 13;10(8):e0132917. doi: 10.1371/journal.pone.0132917 (PMC4536047; doi:10.1371/journal.pone.0132917)
Supplement: S2 File — This data was used for the phylogenetic inference, as shown in Fig 2. (TXT) [file pone.0132917.s002.txt]

>Robertina-arctica_Robertina_Gl
aagggcaccacaagaacgcgtggagcatgtggcttaatttgactcaacgcgggaaatctt
accgggtccggacacact-gaggattgacaggcactattaaaaa-tggagtctcgcattt
at-t---------------tgcgtgt------------tcttctttttatgtcaaatatg
ctagtcctttcatgattatgtgataggtggtgcatggccgttc-ttagttcgnggagtga
tctgtctgcttaattgcgtttcacta-agagttctaa---act-taatgtgtattgcagc
ggtttcattgacccctgtca-atttat--------------tggcggtgtt-gttgtctt
tg-tt-tc-ttgtctgcttacactactgag-ctctgaaagcaacgaacgtgaccgcagcc
tcttgttgcctttcgta------aaacaatcgctt-----------------------tt
cattaagct------tttgatcaaaaaaggct-cattttttaaactagagggaccgctgt
atcttctttaaa-ccagaggaaggttgcggcaataacaggtctgtgatgcccttagatgt
tccgggctgcacacgtgctacaatg-atta-ttgcagtgagcatctcattt---tgatac
atcgcttg-cgcgagtcacactg-tttat-------------------------------
----------tcagtgtt-gttctt-tgcgcgcgataaagcctgcttcgaaagttagtgg
gtaatcaattagaagtaatgatttcc-----------------------taattc-ttcg
cacaataatatactgcattcattaccgaccttgcctt-gtgtttg-----gttctgagtt
acatgagtgtt--------------------------gaggctctctgagttctctttca
gtatgtgcaa-atgtcaactcccggtggggacaaaccattg---ttaattgttggtttcg
gtctcaactaggaatgccttgtactggtctttggttcaacaaaccaccaggaatacgtcc
ctgccctttgtacacaccgcccgtcgctcttaccgatggacttctctgtgagtttgaggg
actgga-attgttt-----gtctacattcac---ttgtattcaaatc-ctctatggaaac
ttaaacgaacagtgtggtctaaaggaaagagaagtcgtaacaaggcat-cggtaggtgaa
cct------------
>Bulimina-marginata_Rotaliida_G
aagggcaccacaagaacgcgtggagcatgtggcttaatttgactcaacgcgggaaatctt
accgggtccggacacact-gaggattgacaggcaatattagca--cttagc---------
---t---------------tcggcg----------------acgtgttatgttaaatatg
ctagtcctttcatgattatgtgataggtggtgcatggccgttc-ttagttcgtggagtga
tctgtctgcctaattgcgtttcacca-agggcctata---att-ttacgtgtgttgc-g-
--gcaccttgacccctcttttt-------------------ttaaagagcg-cgtgtctt
gg-tt-t--gc-ttagctcgcacaattagg-tcctgaaagcaacgaacgtgaccgcaacc
tcttgttgcctttatac------caaacgtgcatat-----------------gtaattt
ttttaaatt-------gctttgcgcgcaaaaa-ggctttttaaactagagggaccgctgt
tactttcttaaa-ccagaggaaggttgcggcaataacaggtctgtgatgcccttagatgt
tccgggctgcacacgtgctacaatg-atta-ttgcagtgagcatctcatttt--ttacac
accgcata-cgcgagaccattta-ttcaccttc---------------------------
-gggtgctt-taaatgtgttttctc-tgcgagcggtaaagcctgcttcgaaagtaagtgg
gtaatcaattagaagtaatgatttcc-t-----------------------tttt-ttag
cacacatatatacggcgtctatgcccgggttacctt--gttgtag------cttttgtgc
gtatagatg-------------------------------------------ttttttcc
gtatgtgcga-ttgtcaattcatggtggggacagaccattg---ttaattgttggtctcg
gtcttaactaggaatgccttgtacgggtctttggttcaacaaaccacccggaatacgtcc
ctgccctttgtacacaccgcccgtcgctcttaccgatggacttctctgtgagtttgaggg
actggg-aacgcga-----agttatttttat---aacatacgcacct-gcctatggaaac
ttaaacgaacagtgtggtctaaaggaaagagaagtcgtaacaaggcat-cggtaggtgaa
cct------------
>Epistominella-exigua_Rotaliida
aagggcaccacaagaacgcgtggagcatgtggcttaatttgactcaacgcgggaaatctt
accgggtccggacacact-gaggattgacaggcaatattaatt--tctg---------ca
gc-t---------------tcggct--------------aaagttattatgttaaatatg
ctagtcctttcatgattatgtgataggtggtgcatggccgttc-ttagttcgtggagtga
tctgtctgcttaattgcgtttcacta-agggcctata---aa--ttacgtgtgttgc-g-
--gtactttgacccctcttttttca---------------cgagaagagcg-cgtgtctt
ag-tt-t--gc-ttagctcacacaattaggctcctgaaagcaacgaacgtgaccgcaacc
tcttgttgcctttatac------caaacatggata-----------------------tt
ctcttcgga-------gggtttcatgaaaaaa-ggctttttaaactagagggaccgctgt
tacttccttaaa-ccagaggaaggttgcggcaataacaggtctgtgatgcccttagatgt
tccgggctgcacacgtgctacaatg-atta-ttgcagtgagcatctcatttt--ttacac
accgcata-cgcgagtccattta-ttcactctc---------------------------
-gggtgctt-taaatgtg-catctc-tgcgagcggtaaagcctgcttcgaaagtaagtgg
gtaatcaattagaagtaatgatttcc-t---------------------tttttt-ctag
cacacatatatacggcgtttatacccgggctgcctt--gttgtag------cttttgtgc
gtatagatg-------------------------------------------ttttttcc
gtatgtgcga-ttgtcaattcatggtggggacagaccattg---ttaattgttggtctcg
gtcttaactaggaatgccttgtacgggtctttggttcaacaaaccacccggaatacgtcc
ctgccctttgtacacaccgcccgtcgctcttaccgatggacttctctgtgagtttgaggg
actggg-aacgcag-----gttttttatta--------aatctgcac-acctatggaaac
ttaaacgaacagtgtggtctaaaggaaagagaagtcgtaacaaggcat-cggtaggtgaa
cct------------
>Melonis-pompilioides_Rotaliida
aagggcaccacaagaacgcgtggagcatgtggcttaatttgactcaacgcgggaaatctt
accgggtccggacacact-gaggattgacaggcaatattaata--cgtg---------tt
ct-t---------------tacgc-----------------gcgtattatgttaaatatg
ctagtcctttcatgattatgtgataggtggtgcatggccgttc-ttagttcgtggagtga
tctgtctgcttaattgcgtttcacta-agggcctata---aat-ttacgtgtgttgc-g-
--gctctttgacccctttcttttttac-------------cgaagaaagcg-cgcgtctt
ag-tt-tt-gc-tttgctcacacaattagg-tcctgaaagcaacgaacgtgaccgcaacc
tcttgttgcctttatac------caaacatgttt-------------------gctattt
ttaacgata-------cgcattcatgaaaaaa-ggctttttaaactagagggaccgctgt
tactttcttaaa-ccagaggaaggttgcggcaataacaggtctgtgatgcccttagatgt
tccgggctgcacacgtgctacaatgaagta-ttgcagtgagcatctcattt---ttacac
accgcatg-cgcgagtccattta-ttcacttc----------------------------
--ggtgttt-taaatgtg-tatctc-tgcgcgcggtaaagcctgcttcgaaagtaagtgg
gtaatcaattagaagtaatgatttcc-t-----------------------tttt-ttag
cacacatatatacggcgtctatatccgggttacctt--gttgtaa------cttttgtgt
gtatagatg-------------------------------------------ttttttcc
gtatgtgcga-ttgtcaattcatggtggggacagaccattg---ttaattgttggtctcg
gtcttaactaggaatgccttgtacgggtctttggttcaacaaaccacccggaatacgtcc
ctgccctttgtacacaccgcccgtcgctcttaccgatgaacttctctgtgagtttgaggg
actggg-aacgcag-----aattttatt----------attctacac-acctatggaaac
ttaaacgaacagtgtggtctaaaggaaagagaagtcgtaacaaggcat-cggtaggtgaa
cct------------
>Cibicides-lobatulus_Rotaliida_
aagggcaccacaagaacgcgtggagcatgtggcttaatttgactcaacgcgggaaatctt
accgggtccggacacact-gaggattgacaggcaatattaata--cgtt---------tt
gc-t---------------tcggta-------------aacgcgtattatgttaaatatg
ctagtcctttcatgattatgtgataggtggtgcatggccgttc-ttagttcgtggagtga
tctgtctgcttaattgcgtttcacta-agggcctata---aat-ttacgtgtgttgc-at
-cgcactttgacccctttcttta-----------------attagagagcg-cgtgcctt
ag-tt-ttcgc-tttgctcatacaattagg-tcctgaaagcaacgaacgtgaccgcaacc
tcttgttgcctttatac------caaacatgttttg----------------cgtcaatt
tttacgaat--tgcgcgcatttcatgaaaaaa-ggctttttaaactagagggaccgctgt
tactttcttaaa-ccagaggaaggttgcggtaataacaggtctgtgatgcccttagatgt
tccgggctgcacacgtgctacaatg-atta-ttgcagtgagcatctcattt---ttacac
accgcatg-cgcgagtccattta-ttcaccttc---------------------------
-gggtgttt-taaatgtg-tatctc-tgcgcgcggtaaagcctgcttcgacagtaagtgg
gtaatcaattagaagtaatgatttcc-----------------------tttttt-ttag
cacacatatatacggcgtctatgcccgggttacctt--gttgtag------cttttgtgc
gtatagatg-------------------------------------------ttttttcc
gtatgtgcga-ttgtcaattcatggtggggacagaccattg---ttaattgttggtctcg
gtcttaactaggaatgccttgtacgggtctttggttcaacaaaccacccggaatacgtcc
ctgccctttgtacacaccgcccgtcgctcttaccgatggacttctctgtgagtttgaggg
actggg-aacgcag-----gaatttat------------ttctgcac-acctatggaaac
ttaaacgaacagtgtggtctaaaggaaagagaagtcgtaacaaggcat-cggtaggtgaa
cct------------
>Oridorsalis-umbonatus_Rotaliid
aagggcaccacaagaacgcgtggagcatgtggcttaatttgactcaacgcgggaaatctt
accgggtccggacacact-gaggattgacaggcaatattaata--cgtg---------tt
-------------------tcggc-----------------gcgtattatgttaaatatg
ctagtcctttcatgattatgtgataggtggtgcatggccgttc-ttagttcgtggagtga
tctgtctgcttaattgcgtttcacta-agaatctatc---aa---tacgtgcgttgc-g-
--gcactttgacccctctct--------------------------gagcg-cgcgtctt
ag-tt----gc-ttagctcgcacaattagg-ttctgaaagcaacgaacgtgaccgcaacc
tcttgttgcctttatac------caaacattttt-------------------gctgttc
tca--------------gcattaatgcaaaaa-ggctttttaaactagagggaccgctgt
tactttcttaaa-ccagaggaaggttgcggcaataacaggtctgtgatgcccttagatgt
tccgggctgcacacgtgctacaatg-attg-ttgcagtgagcatctcattt---ttacac
accgcatg-cgcgagtccgttta-ttcacttc----------------------------
--ggtgttt-taaacgtg-tatttc-tgcgcgcggtaaagcctgcttcgagagtaagtgg
gtaatcaattagaagtaacgatttcc----------------------------t-ttag
cacacatatatacggcgtctatgcccgggttgcctt--gttgtaa------cttctgtgc
gtatagatg-------------------------------------------ttttttcc
gtatgtgcga-ttgtcaattcatggtggggacagaccattg---ttaattgttggtctcg
gtcttaactgggaatgccttgtacgggtctttggttcaacaaaccacccggaatacgtcc
ctgccctttgtacacaccgcccgtcgctcttaccgatggacttctctgtgagtttgaggg
actggg-gatcgcg-----gacgattt------------atctgcacaacctatggaaac
ttaaacgaacagtgtggtctaaaggaaagagaagtcg-aacaaggca-------------
---------------
>Pullenia-subcarinata_Rotaliida
aagggcaccacaagaacgcgtggagcatgtggcttaatttgactcaacgcgggaaatctt
accgggtccggacacact-gaggattgacaggcaatattaata--cgtcag---------
---t---------------tcgcc-----------------gtgtattatgttaaatatg
ctagtcctttcatgattatgtgataggtggtgcatggccgttc-ttagttcgtggagtga
tctgtctgcttaattgcgtttcacta-agggcctata---attcttacgtgtgttgc-a-
--gcactttgacccctc-----------------------agcaatgagcg-cgcgtctt
ag-tt-tg----cttgctcgcacaattagg-tcctgaaagcaacgaacgtgaccgcaacc
tcttgttgcctttatac------caa-catgttttg----------------tttatgtc
tttata----------gatattcatgaaaaaa--ggcttttaaactagagggaccgctgt
tactttcttaaacccagaggaaggttgcggcaataacaggtctgtgatgcccttagatgt
tccgggctgcacacgtgctacaatg-atta-ttgcagtgagcatctcattt---ttacac
accgcatg-cgcgagtctattta-ttcgtgttc---------------------------
-gcacgttt-taaatatg-tatttc-tgcgcgcggtaaagcctgcttcgaaagtaagtgg
gtaatcaattagaagtaatgatttcc-----------------------tttttt-ttag
cacacatatatacggcgtctatgcccgggctgcctt--gttgtag------cttttgtgc
gtatagatg-------------------------------------------ttttttcc
gtatgtgcga-ttgtcaattcatggtggggacagaccattg---ttaattgttggtctcg
gtcttaactaggaatgccttgtacgggtctttggttcaacaaaccacccggaatacgtcc
ctgccctttgtacacaccgcccgtcgctcttaccgatggacttctctgtgagtttgaggg
actggg-aacgcag---------------------atttatctgcac-acctatggaaac
ttaaacgaacagtgtggtctaaaggaaagagaagtcgtaacaaggcat-cggtaggtgaa
cct------------
>Stainforthia-fusiformis_Rotali
aagggcaccacaagaacgcgtggagcatgtggcttaatttgactcaacgcgggaaatctt
accgggtccggacacact-gaggattgacaggcaatattaatt---------------tc
gc-t---------------ccggcg------------------attttatgttaaatatg
ctagtcctttcatgattatgtgataggtggtgcatggccgttc-ttagttcgtggagtga
tctgtctgcttaattgcgtttcacta-agggcctata---att-taacgtgtgttgc-g-
--gcactttgacccctcttc-----------------------gcggagcg-tgcgtctt
gg-ct-t--gt-ttagctcacacaattagg-tcctgaaagcaacgaacgtgaccg-aacc
tcttgttgcctttatac------caaacacagtctg----------------ttcctttc
tctcgaaag-------ggctgccgtgaaaaaa-ggctttttaaactagagggaccgctgt
tactttcttaaa-ccagaggaaggttgcggcaataacaggtctgtgatgcccttagatgt
tccgggctgcacacgtgctacaatg-atta-ttgcagtgagcatctcatttt--ttacac
accgcatt-cacgagtccattta-ttcattccttc------------------------g
ggtttgctt-taaatgtg-catctc-tgtgagcggtaaagcctgcttcgaaagtaagtgg
gtaatcaattaggagtaatgatttcc-t---------------------tttttt-tcag
cacacatatatacggcgtttatacccgggctgtccttgttgatag------cttttgtgt
gtatagatg-------------------------------------------ttttttcc
gtatgtgcaa-ttgtcaattcatggtggggacagaccattg---ttaattgttggtctcg
gtcttaactaggaatgccttgtacgggtctttggttcaacaaaccacccggaatacgtcc
ctgccctttgtacacaccgcccgtcgctcttaccgatggacttctctgtgagtttgaggg
actggg-aacgcag-----tgctctttact----gagcttactgcac-acccatggaaac
ttaaacgaacagtgtggtctaaaggaaagagaagtcgtaacaaggcat-tggtaggtgaa
cct------------
>Nummulites-venosus_Rotaliida_G
aagggcaccacaagaacgcgtggagcatgtggcttaatttgactcaacgcgggaaatctt
accgggtccggacacact-gaggattgacaggtattattgtat--aaca---------ct
wt-t---------------taygt-----------------gttatacatgttaaatatg
ctagtcctttcatgattatgtgataggtggtgcatggccgttc-ttagttcgtggagtga
tctgtctgcttaattgcgtttcacta-agggcctata---aat-ttacgtatgttgc-g-
--gcactttgacccctctta-----------------------attgagcg-cgtgtctt
tg-at-t--gc-ttagctcatacaattagg-tcctgaaagcaacgaacgtgaccgcaacc
tcttgttacctttataac-----caaacacgtgcag----------------taataatt
cttattatc-------tcgcttcgtgcaaaaa-ggccttttaaactagagggaccgctgt
tactttcttaaa-ccagaggaaggttgcggcaataacaggtctgtgatgcccttagatgt
tccgggctgcacacgtgctacaatg-atta-ttgcagtgagcatctcattt---ttacac
accgcatg-cgcgagtctattta-ttcaccatc--------------------------t
tgtgtgttt-taaatatg-tatctc-tgcgcgcggtaaagcctgcttcgaaagtaagtgg
gtaatcaattagaagtaatgatttcc-------------------------ttat-atag
cacacatatatacggcatctttacccggcctgcctt--gttgcagg----tttcttgtgt
gtattgatg-------------------------------------------ttttttcc
gtatgtgcga-ttgtcaattcatggtggggacagaccattg---ttaattgttggtctcg
gtcttaactaggaatgccttgtacgggtctttggttcaacaaaccacccggaatacgtcc
ctgccctttgtacacaccgcccgtcgctcttaccgatggacttctctgtgagtttgaggg
actggg-aacgcat-----atctc--------------tatatgcac-acctatggaaac
ttaaacgaacagtgtggtctaaaggaaagagaagtcgtaacaaggcat-cggtaggtgaa
cct------------
>Heterostegina-depressa_Rotalii
aagggcaccacaagaacgcgtggagcatgtggcttaatttgactcaacgcgggaaatctt
accgggtccggacacact-gaggattgacaggtattattgtatt-gatc---------ac
ac-c---------------tcagtgtg----------tgtatctatacatgttaaatatg
ctagtcctttcatgattatgtgataggtggtgcatggccgttc-ttagttcgtggagtga
tctgtctgcttaattgcgtttcacta-agggcctata---aat-ttacgtatgatgc-g-
--gcgctttgacccctctta-----------------------attgagcg-cgtgtctt
tg-tt-t--gc-ttagctcatacaattagg-tcctgaaagcaacgaacgtgaccgcaacc
tcttgttgcctctatac------caaacacatgg-------------------ttgtatc
tttatgatt-------acgctttgtgcaaaga-ggccttttaaactagagggaccgctgt
tactttcttaaa-ccagaggaaggttgcggcaataacaggtctgtgatgcccttagatgt
tccgggctgcacacgtgctacaatg-attatttgcagtgagcatctcattc---ttacac
accgcatgccgcgagtctattta-ttcaccttt--------------------------a
gtgtgcttt-aaaatatg-tatctcttgcgcgcggtaaagcctgcttcgaaagtaagtgg
gtaatcaattagaagtaatgatttcc-------------------------ttat-atag
cacacatatatacggcatctttacccggcttacctt--gttgtaag----tttcttgtgt
gtattgatg-------------------------------------------ttttttcc
gtatgtgcga-ttgtcaattcatggtggggacagaccattg---ttaattgttggtctcg
gtcttaactaggaatgccttgtacgggtctttggttcaacaaaccacccggaatacgtcc
ctgccctttgtacacaccgcccgtcgctcttaccgatggacttctctgtgagtttgaggg
actggg-aacgcat-----ataattcat----------tatatgcac-acctatggaaac
ttaaacgaacagtgtggtctaaagggaagagaagtcgtaacaaggcat-cggtaggtgaa
cctgcagaaggatca
>Pararotalia-nipponica_Rotaliid
aagggcaccacaagaacgcgtggagcatgtggcttaatttgactcaacgcgggaaatctt
accgggtccggacacact-gaggattgacaggtattattacgca-tcag-----------
-------------------taaatt---------tatttattgtgcgtatgttaaatatg
ctagtcctttcatgattatgtgataggtggtgcatggccgttc-ttagttcgtggagtga
tctgtctgcttaattgcgtttcacta-aaggtctata---att-taacgtatgttgctg-
--gcgctttgacccctcatt---------------------aatttgagcg-cgtgtctt
ag-tt-at-gc-ttagctcatacatttaga-ccttgaaagcaacgaacgtgaccgcaacc
tcttgttgcctttatac------caaatgcgtca-------------------tacgatt
tttatcgca---------atgtcgcacaaaaa-ggccttttaaactagagggaccgctgt
tactttcttaaa-ccagaggaaggttgcggcaataacaggtctgtgatgcccttagatgt
tccgggctgcacacgtgctacaatg-atta-ttgcagtgagcatctcatttt-attacac
accgcatg-cgcgagtccattta-ttcacttc----------------------------
--ggtgctt-taaatgtg-tatctc-tgcgcgcggtaaagcctgcttcgaaagtaagtgg
gtaatcaattagaagtaatgatttcc-t---------------------ttttttattcg
cacacatatatacggcaactttacccggcctgcctt--gttgcagt----gtctctgtgt
gtattgttgt------------------------------------------ttttttcc
gtatgtgcaa-ttgtcaattcatggtggggacagaccattg---ttaattgttggtctcg
gtcttaactaggaatgccttgtacgggtctttggttcaacaaaccacccggaatacgtcc
ctgccctttgtacacaccgcccgtcgctcttaccgatggacttctctgtgagtttgaggg
actgga-tatt---------------------------------tat-ttctatggaaac
ttaaacgaacagtgtggtctaaaggaaagagaagtcgtaacaaggcat-cggtaggtgaa
cctgcagaaggatca
>C538_11_SSU
----------------------------------taatttgactcaacgcgggaaatctt
accgggtccggacacact-gaggattgacaggtattattacgt----at---------tc
ac-t---------------tcggt-----------------gatacgtatgttaaatatg
ctagtcctttcatgattatgtgataggtggtgcatggccgttc-ttagttcgtggagtga
tctgtctgcttaattgcgtttcacta-aaggtccatt---att-taacgtatgtcgc-g-
--gcgctttgacccctcatt---------------------aatttgagcgttgtgtctt
agttt-tt-gc-ttagcgcatacatttgga-ccttgaaagcaacgaacgtgaccgcaacc
tcttgttgcctttatac------caaatgcgtcca------------------cataatt
tttattatg-------ttgtgtcgcacaaaaa-ggccttttaaactagagggaccgctgt
tactttcttaaa-ccagaggaaggttgcggcaataacaggtctgtgatgtccttagatgt
tccgggctgcacacgtgctacaatg-atta-ttgcagtgagcatctcatttt-attacac
accgcatg-cgcgagcctaatta-ttcacttc----------------------------
--ggtgctt-taattatg-tgtctc-tgcgcgcggtaaagcctgcttcgaaagtaagtgg
gtaatcaattagaagtaatgatttcc-----------------------ttttttattcg
cacacatatatacggcatctttacccggcctgcctt--gttgcagt----gttcctgtgt
gtattgatgt------------------------------------------ttttttcc
gtatgtgcaa-ttgtcaattcatggtggggacagaccattg---ttaattgttggtctcg
gtcttaactaggaatgccttgtacgggtctttggttcaacaaaccacccggaatacgtcc
ctgccctttgtacacaccgcccgtcgctcttaccgatggacttctctgtgagtttgaggg
actgga-tttt---------------------------------tat-ttctatggaaac
ttaaacgaacagtgtggtctaaagaaa---------------------------------
---------------
>C538_4_SSU
------------------------------------------------cgcgggaatctt
accgggtccggacacact-gaggattgacaggtattattacgt----at---------tc
ac-t---------------tcggt-----------------gatacgtatgttaaatatg
ctagtcctttcatgattatgtgataggtggtgcatggccgttc-ttagttcgtggagtga
tctgtctgcttaattgcgtttcacta-aaggtccatt---att-taacgtatgtcgc-g-
--gcgctttgacccctcatt---------------------aatttgagcgttgtgtctt
agttt-tt-gc-ttagcgcatacatttgga-ccttgaaagcaacgaacgtgaccgcaacc
tcttgttgcctttatac------caaatgcgtcca------------------cataatt
tttattatg-------ttgtgtcgcacaaaaa-ggccttttaaactagagggaccgctgt
tactttcttaaa-ccagaggaaggttgcggcaataacaggtctgtgatgcccttagatgt
tccgggctgcacacgtgctacaatg-atta-ttgcagtgagcatctcatttt-attacac
accgcatg-cgcgagcctaatta-ttcacttc----------------------------
--ggtgctt-taattatg-tgtctc-tgcgcgcggtaaagcctgcttcgaaagtaagtgg
gtaatcaattagaagtaatgatttcc-----------------------ttttttattcg
cacacatatatacggcatctttacccggcctgcctt--gttgcagt----gttcctgtgt
gtattgatgt------------------------------------------ttttttcc
gtatgtgcaa-ttgtcaattcatggtggggacagaccattg---ttaattgttggtctcg
gtcttaactaggaatgccttgtacgggtctttggttcaacaaaccacccggaatacgtcc
ctgccctttgtacacaccgcccgtcgctcttaccgatggacttctctgtgagtttgaggg
actgga-tttt---------------------------------tat-ttctatggaaac
ttaaacgaacagtgtggtctaaaggaaagagaagtcgtaacaaggcat-cgta-------
---------------
>C538_8_SSU
-------------------------------------------------gcgggaatctt
accgggtccggacacact-gaggattgacaggtattattacgt----at---------tc
ac-t---------------tcggt-----------------gatacgtatgttaaatatg
ctagtcctttcatgattatgtgataggtggtgcatggccgttc-ttagttcgtggagtga
tctgtctgcttaattgcgtttcacta-aaggtccatt---att-taacgtatgtcgc-g-
--gcgctttgacccctcatt---------------------aatttgagcgttgtgtctt
agttt-tt-gc-ttagcgcatacatttgga-ccttgaaagcaacgaacgtgaccgcaacc
tcttgttgcctttatac------caaatgcgtcca------------------cataatt
tttattatg-------ttgtgtcgcacaaaaa-ggccttttaaactagagggaccgctgt
tactttcttaaa-ccagaggaaggttgcggcaataacaggtctgtgatgcccttagatgt
tccgggctgcacacgtgctacaatg-atta-ttgcagtgagcatctcatttt-attacac
accgcatg-cgcgagcctaatta-ttcacttc----------------------------
--ggtgctt-taattatg-tgtctc-tgcgcgcggtaaagcctgcttcgaaagtaagtgg
gtaatcaattagaagtaatgatttcc-----------------------ttttttattcg
cacacatatatacggcatctttacccggcctgcctt--gttgcagt----gttcctgtgt
gtattgatgt------------------------------------------ttttttcc
gtatgtgcaa-ttgtcaattcatggtggggacagaccattg---ttaattgttggtctcg
gtcttaactaggaatgccttgtacgggtctttggttcaacaaaccacccggaatacgtcc
ctgccctttgtacacaccgcccgtcgctcttaccgatggacttctctgtgagtttgaggg
actgga-tttt---------------------------------tat-ttctatggaaac
ttaaacgaacagtgtggtctaaaggaaagagaagtcgtaacaaggcat-c----------
---------------
>C538_5_SSU
---------------------------------------------------------ctt
accgggtccggacacact-gaggattgacaggtattattacact-catt---------ca
at-t---------------tcggtt---------------gatggtgtatgttaaatatg
ctagtcctttcatgattatgtgataggtggtgcatggccgttc-ttagttcgtggagtga
tctgtctgcttaattgcgtttcacta-aaggtccatt---att-taacgtatgtcgc-g-
--gcgctttgacccctcatt---------------------aatttgagcgttgtgtctt
ag-tt-tt-gc-ttagcgcatacatttgga-ccttgaaagcaacgaacgtgaccgcaacc
tcttgttgcctttatac------caaatgcgtcca------------------cataatt
tttattatg-------ttgtgtcgcacaaaaa-ggccttttaaactagagggaccgctgt
tactttcttaaa-ccagaggaaggttgcggcaataacaggtctgtgatgcccttagatgt
tccgggctgcacacgtgctacaatg-atta-ttgcagtgagcatctcatttt-attacac
accgcatg-cgcgagcccatttt-ttcacttc----------------------------
--ggtgctt-aaaatgtg-tgtctc-tgcgcgcggtaaagcctgcttcgaaagtaagtgg
gtaatcaattagaagtaatgatttcc-----------------------ttttttattcg
cacacatatatacggcatctttacccggcctgcctt--gttgcagt----gttcctgtgt
gtattgatgt------------------------------------------ttttttcc
gtatgtgcaa-ttgtcaattcatggtggggacagaccattg---ttaattgttggtctcg
gtcttaactaggaatgccttgtacgggtctttggttcaacaaaccacccggaatacgtcc
ctgccctttgtacacaccgcccgtcgctcttaccgatggacttctctgtgagtttgaggg
actgga-tttt---------------------------------tat-ttctatggaaac
ttaaacgaacagtgtggtctaaaggaaagagaagtcgtaacaaggca-------------
---------------
>C538_3_SSU
--------------------------------------------------cgggaatctt
accgggtccggacacact-gaggattgacaggtattattacgcg---------------a
ag-t---------------ttaac-----------------ttcacgtatgttaaatatg
ctagtcctttcatgattatgtgataggtggtgcatggccgttc-ttagttcgtggagtga
tctgtctgcttaattgcgtttcacta-aaggtccatt---att-taacgtatgtcgc-g-
--gcgctttgacccctcatt---------------------aatttgagcgttgtgtctt
agttt-tt-gc-ttagcgcatacatttgga-ccttgaaagcaacgaacgtgaccgcaacc
tcttgttgcctttatac------caaatgcgcgca------------------tacgatt
tttatcgca-------t--cgtcgcacaaaaa-ggccttttaaactagagggaccgctgt
tactttcttaaa-ccagaggaaggttgcggcaataacaggtctgtgatgcccttagatgt
tccgggctgcacacgtgctacaatg-atta-ttgcagtgagcatctcatttt-attacac
accgcatg-cgcgagcccaatta-ttcatcttc---------------------------
-ggatgctt-taattgtg-tgtctc-tgcgcgcggtaaagcctgcttcgaaagtaagtgg
gtaatcaattagaagtaatgatttcc-t---------------------ttttttattcg
cacacatatatacggcatctttacccggcctgcctt--gttgcagt----gttcctgtgt
gtattgatgt------------------------------------------ttttttcc
gtatgtgcaa-ttgtcaattcatggtggggacagaccattg---ttaattgttggtctcg
gtcttaactaggaatgccttgtacgggtctttggttcaacaaaccacccggaatacgtcc
ctgccctttgtacacaccgcccgccgctcttaccgatggacttctctgtgagtttgaggg
actgga-aatt-----------------------------------a-ttctatggaaac
ttaaacgaacagtgtggtct-aaggaaagagaagtcgt----------------------
---------------
>C538_6_SSU
------------------------------------------------cgcgggaatctt
accgggtccggacacact-gaggattgacaggtattattacgcg---------------a
ag-t---------------ttaac-----------------ttcacgtatgttaaatatg
ctagtcctttcatgattatgtgataggtggtgcatggccgttc-ttagttcgtggagtga
tctgtctgcttaattgcgtttcacta-aaggtccatt---att-taacgtatgtcgc-g-
--gcgctttgacccctcatt---------------------aatttgagcgttgtgtctt
agttt-tt-gc-ttagcgcatacatttgga-ccttgaaagcaacgaacgtgaccgcaacc
tcttgttgcctttatac------caaatgcgcgca------------------tacgatt
tttatcgca-------t--cgtcgcacaaaaa-ggccttttaaactagagggaccgctgt
tactttcttaaa-ccagaggaaggttgcggcaataacaggtctgtgatgcccttagatgt
tccgggctgcacacgtgctacaatg-atta-ttgcagtgagcatctcatttt-attacac
accgcatg-cgcgagcccaatta-ttcatcttc---------------------------
-ggatgctt-taattgtg-tgtctc-tgcgcgcggtaaagcctgcttcgaaagtaagtgg
gtaatcaattagaagtaatgatttcc-t---------------------ttttttattcg
cacacatatatacggcatctttacccggcctgcctt--gttgcagt----gttcctgtgt
gtattgatgt------------------------------------------ttttttcc
gtatgtgcaa-ttgtcaattcatggtggggacagaccattg---ttaattgttggtctcg
gtcttaactaggaatgccttgtacgggtctttggttcaacaaaccacccggaatacgtcc
ctgccctttgtacacaccgcccgccgctcttaccgatggacttctctgtgagtttgaggg
actgga-aatt-----------------------------------a-ttctatggaaac
ttaaacgaacagtgtggtctaaaggaaagagaagtcgtaacaaggct-------------
---------------
>C228_1_SSU
---------------------------------ttaatttgactcaacgcgggaaatctt
accgggtccggacacact-gaggattgacaggtattattgcgta-tgaa-----------
-------------------tttatt---------------cattacgcatgttaaatatg
ctagtcctttcatgattatgtgataggtggtgcatggccgttc-ttagttcgtggagtga
tctgtctgcttaattgcgtttcacta-aaggcccat----ata-taacgtacgttgc-g-
--gcgctttgacccctc--t---------------------taactgagcg-cgtgtctt
tg-tc-tt-gc-ttagctcgtacatttggg-ccttgaaagcaacgaacgtgaccgcaacc
tcttgttgcctttatac------caaatgcgtcac------------------actgatt
tttatcatg------ttgttgtcgcacaaaaa-ggccttttaaactagagggaccgctgt
tactttcttaaa-ccagaggaaggttgcggcaataacaggtctgtgatgcccttagatgt
tccgggctgcacacgtgctacaatg-atta-ttgcagtgagcatctcatttt-attacac
accgcatg-cgcgagtccatttatttcacttc----------------------------
--ggtgcttataaatgtg-tatctc-tgcgcgcggtaaagcctgcttcgaaagtaagtgg
gtaatcaattagaagtaatgatttcc-t---------------------ttttttattcg
cacacatatatgcggcatctttacccggcctgcctt--gttgcagt----gtctctgtgt
gtattgatgt------------------------------------------ttttttcc
gcatgtgcaa-ttgtcaattcatggtggggacagaccattg---ttaattgttggtctcg
gtcttaactaggaatgccttgtacgggtctttggttcaacaaaccacccggaatacgtcc
ctgccctttgtacacaccgcccgtcgctcttaccgatggacttctctgtgagtttgaggg
actgga-aatt-----------------------------------a-ttctatggaaac
ttaaacgaacagtgtggtct----------------------------------------
---------------
>C229_5_SSU
---------------------------------ttaatttgactcaacgcgggaaatctt
accgggtccggacacact-gaggattgacaggtattattgcgta-tgaa-----------
-------------------tttatt---------------cattacgcatgttaaatatg
ctagtcctttcatgattatgtgataggtggtgcatggccgttc-ttagttcgtggagtga
tctgtctgcttaattgcgtttcacta-aaggcccat----ata-taacgtacgttgc-g-
--gcgctttgacccctc--t---------------------taactgagcg-cgtgtctt
tg-tc-tt-gc-ttagctcgtacatttggg-ccttgaaagcaacgaacgtgaccgcaacc
tcttgttgcctttatac------caaatgcgtcaa------------------taaatgt
ttatttat----------ctgtcgcacaaaaa-ggccttttaaactagagggaccgctgt
tactttcttaaa-ccagaggaaggttgcggcaataacaggtctgtgatgcccttagatgt
tccgggctgcacacgtgctacaatg-atta-ttgcagtgagcatctcatttt-attacac
accgcatg-cgcgagtccatttatttcacttc----------------------------
--ggtgcttataaatgtg-tatctc-tgcgcgcggtaaagcctgcttcgaaagtaagtgg
gtaatcaattagaagtaatgatttcctt---------------------ttttttattcg
cacacatatatgcggcatctttacccggcctgcctt--gttgcagt----gtctctgtgt
gtattgatgt------------------------------------------ttttttcc
gcatgtgcaa-ttgtcaattcatggtggggacagaccattg---ttaattgttggtctcg
gtcttaactaggaatgccttgtacgggtctttggttcaacaaaccacccggaatacgtcc
ctgccctttgtacacaccgcccgtcgctcttaccgatggacttctctgtgagtttgaggg
actgga-aatt-----------------------------------a-ttctatggaaac
ttaaacgaacagtgtg--------------------------------------------
---------------
>C228_3_SSU
-------------------------catgtggcttaatttgactcaacgcgggaaatctt
accgggtccggacacact-gaggattgacaggtattattgcgta-tgaa-----------
-------------------tttatt---------------cattacgcatgttaaatatg
ctagtcctttcatgattatgtgataggtggtgcatggccgttc-ttagttcgtggagtga
tctgtctgcttaattgcgtttcacta-aaggcccat----ata-taacgtatgttgc-g-
--gcgctttgacccctcatt---------------------aatttgagcg-cgtgtctt
tg-tc-tt-gc-ttagctcgtacatttggg-ccttgaaagcaacgaacgtgaccgcaacc
tcttgttgcctttatac------caaatgcgtcg-------------------acaaatt
tttatttg--------ctcgtatgcacaaaaa-ggccttttaaactagagggaccgctgt
tactttcttaaa-ccagaggaaggttgcggcaataacaggtctgtgatgcccttagatgt
tccgggctgcacacgtgctacaatg-atta-ttgcagtgagcatctcatttt-attacac
accgcatg-cgcgagtccatttatttcacttc----------------------------
--ggtgcttataaatgtg-tatctc-tgcgcgcggtaaagcctgcttcgaaagtaagtgg
gtaatcaattagaagtaatgatttcc-t---------------------ttttttattcg
cacacatatatgcggcatctttacccggcctgcctt--gttgcagt----gtctctgtgt
gtattgatgt------------------------------------------ttttttcc
gcatgtgcaa-ttgtcaattcatggtggggacagaccattg---ttaattgttggtctcg
gtcttaactaggaatgccttgtacgggtctttggttcaacaaaccacccggaatacgtcc
ctgccctttgtacacaccgcccgtcgctcttaccgatggacttctctgtgagtttgaggg
actgga-aatt-----------------------------------a-ttctatggaaac
ttaaacgaacagt-----------------------------------------------
---------------
>C228_4_SSU
-----------------------------gggcttaatttgactcaacgcgggaaatctt
accgggtccggacacact-gaggattgacaggtattattgcgta-tgaa-----------
---t---------------tttatt---------------cattacgcatgttaaatatg
ctagtcctttcatgattatgtgataggtggtgcatggccgttc-ttagttcgtggagtga
tctgtctgcttaattgcgtttcacta-aaggcccat----ata-taacgtatgttgc-g-
--gcgctttgacccctcatt---------------------aatttgagcg-cgtgtctt
tg-tc-tt-gc-ttagctcgtacatttggg-ccttgaaagcaacgaacgtgaccgcaacc
tcttgttgcctttatac------caaatgcgtcg-------------------acaaatt
tttatttg--------ctcgcatgcacaaaaa-ggccttttaaactagagggaccgctgt
tactttcttaaa-ccagaggaaggttgcggcaataacaggtctgtgatgcccttagatgt
tccgggctgcacacgtgctacaatg-atta-ttgcagtgagcatctcatttt-attacac
accgcatg-cgcgagtccatttatttcacttc----------------------------
--ggtgcttataaatgtg-tatctc-tgcgcgcggtaaagcctgcttcgaaagtaagtgg
gtaatcaattagaagtaatgatttcc-t---------------------ttttttattcg
cacacatatatgcggcatctttacccggcctgcctt--gttgcagt----gtctctgtgt
gtattgatgt------------------------------------------ttttttcc
gcatgtgcaa-ttgtcaattcatggtggggacagaccattg---ttaattgttggtctcg
gtcttaactaggaatgccttgtacgggtctttggttcaacaaaccacccggaatacgtcc
ctgccctttgtacacaccgcccgtcgctcttaccgatggacttctctgtgagtttgaggg
actgga-aatt-----------------------------------a-ttctatggaaac
ttaaacgaacagtgtggtc-----------------------------------------
---------------
>C228_5_SSU
--------------------------------cttaatttgactcaacgcgggaaatctt
accgggtccggacacact-gaggattgacaggtattattgcgta-tgaa-----------
---t---------------tttatt---------------cattacgcatgttaaatatg
ctagtcctttcatgattatgtgataggtggtgcatggccgttc-ttagttcgtggagtga
tctgtctgcttaattgcgtttcacta-aaggcccat----ata-taacgtatgttgc-g-
--gcgctttgacccctcatt---------------------aatttgagcg-cgtgtctt
tg-tc-tt-gc-ttagctcgtacatttggg-ccttgaaagcaacgaacgtgaccgcaacc
tcttgttgcctttatac------caaatgcgtcg-------------------acaaatt
tttatttg--------ctcgtatgcacaaaaa-ggccttttaaactagagggaccgctgt
tactttcttaaa-ccagaggaaggttgcggcaataacaggtctgtgatgcccttagatgt
tccgggctgcacacgtgctacaatg-atta-ttgcagtgagcatctcatttt-attacac
accgcatg-cgcgagtccatttatttcacttc----------------------------
--ggtgcttataattgtg-tatctc-tgcgcgcggtaaagcctgcttcgaaagtaagtgg
gtaatcaattagaagtaatgatttcc-t---------------------ttttttattcg
cacacatatatgcggcatctttacccggcctgcctt--gttgcagt----gtctctgtgt
gtattgatgt------------------------------------------ttttttcc
gcatgtgcaa-ttgtcaattcatggtggggacagaccattg---ttaattgttggtctcg
gtcttaactaggaatgccttgtacgggtctttggttcaacaaaccacccggaatacgtcc
ctgccctttgtacacaccgcccgtcgctcttaccgatggacttctctgtgagtttgaggg
actggatattt-----------------------------------t-ttctatggaaac
ttaaacgaacagtgtggtc-----------------------------------------
---------------
>C50_1_SSU
--------------------------------cttaatttgactcaacgcgggaaatctt
accgggtccggacacact-gaggattgacaggtattattgcgta-tgaa-----------
-------------------tttatt---------------cattacgcatgttaaatatg
ctagtcctttcatgattatgtgataggtggtgcatggccgttc-ttagttcgtggagtga
tctgtctgcttaattgcgtttcacta-aaggcccat----ata-taacgtatgttgc-g-
--gcgctttgacccctcatt---------------------aatttgagcg-cgtgtctt
tg-tcttt-gc-ttagctcatacatttggg-ccttgaaagcaacgaacgtgaccgcaacc
tcttgttgcctttatac------caaatgcgtcg-------------------acaaatt
tttatttg--------ctcgtatgcacaaaaagggctttttaaactagagggaccgctgt
tactttcttaaa-ccagaggaaggttgcggcaataacaggtctgtgatgcccttagatgt
tccgggctgcacacgtgctacaatg-atta-ttgcagtgagcatctcatttt-attacac
accgcatg-cgcgagtccatttatttcacttc----------------------------
--ggtgcttataaatgtg-tatctc-tgcgcgcggtaaagcctgcttcgaaagtaagtgg
gtaatcaattagaagtaatgatttcc-t---------------------ttttttattcg
cacacatatatgcggcatctttacccggcctgcctt--gttgcagt----gtctctgtgt
gtattgatgt------------------------------------------ttttttcc
gcatgtgcaa-ttgtcaattcatggtggggacagaccattg---ttaattgttggtctcg
gtcttaactaggaatgccttgtacgggtctttggttcaacaaaccacccggaatacgtcc
ctgccctttgtacacaccgcccgtcgctcttaccgatggacttctctgtgagtttgaggg
actgga-aatt-----------------------------------a-ttctatggaaac
ttaaacgaacagtgtggtctaaaggaaagaa-----------------------------
---------------
>C50_3_SSU
-----------------------agcatgtggcttaatttgactcaacgcgggaaatctt
accgggtccggacacact-gaggattgacaggtattattgcgta-tgaa-----------
-------------------tttatt---------------cattacgcatgttaaatatg
ctagtcctttcatgattatgtgataggtggtgcatggccgttc-ttagttcgtggagtga
tctgtctgcttaattgcgtttcacta-aaggcccat----ata-taacgtatgttgc-g-
--gcgctttgacccctcatt---------------------aatttgagcg-cgtgtctt
tg-tcttt-gc-ttagctcatacatttggg-ccttgaaagcaacgaacgtgaccgcaacc
tcttgttgcctttatac------caaatgcgtcg-------------------acaaatt
tttatttg--------ctcgtatgcacaaaaagggctttttaaactagagggaccgctgt
tactttcttaaa-ccagaggaaggttgcggcaataacaggtctgtgatgcccttagatgt
tccgggctgcacacgtgctacaatg-atta-ttgcagtgagcatctcatttt-attacac
accgcatg-cgcgagtccatttatttcacttc----------------------------
--ggtgcttataaatgtg-tatctc-tgcgcgcggtaaagcctgcttcgaaagtaagtgg
gtaatcaattagaagtaatgatttcc-t---------------------ttttttattcg
cacacatatatgcggcatctttacccggcctgcctt--gttgcagt----gtctctgtgt
gtattgatgt------------------------------------------ttttttcc
gcatgtgcaa-ttgtcaattcatggtggggacagaccattg---ttaattgttggtctcg
gtcttaactaggaatgccttgtacgggtctttggttcaacaaaccacccggaatacgtcc
ctgccctttgtacacaccgcccgtcgctcttaccgatggacttctctgtgagtttgaggg
actgga-aatt-----------------------------------a-ttctatggaaac
ttaaacgaacagtgtggtc-----------------------------------------
---------------
>C228_6_SSU
-----------------------agcatgtggcttaatttgactcaacgcgggaaatctt
accgggtccggacacact-gaggattgacaggtattattgcgta-tgaa-----------
-------------------tttatt---------------cattacgcatgttaaatatg
ctagtcctttcatgattatgtgataggtggtgcatggccgttc-ttagttcgtggagtga
tctgtctgcttaattgcgtttcacta-aaggcccat----ata-taacgtacgttgc-g-
--gcgctttgacccctc--t---------------------taactgagcg-cgtgtctt
tg-tc-tt-gc-ttagctcgtacattcggg-ccttgaaagcaacgaacgtgaccgcaacc
tcttgttgcctttatac------caaatgcgtcg-------------------acaaatt
tttatttg--------ctcgtatgcacaaaaa-ggccttttaaactagagggaccgctgt
tactttcttaaa-ccagaggaaggttgcggcaataacaggtctgtgatgcccttagatgt
tccgggctgcacacgtgctacaatg-atta-ttgcagtgagcatctcatttt-attacac
accgcatg-cgcgagtccaattatttcacttc----------------------------
--ggtgcttataattgtg-tatctc-tgcgcgcggtaaagcctgcttcgaaagtaagtgg
gtaatcaattagaagtaatgatttcc-t---------------------ttttttattcg
cacacatatatgcggcatctttacccggcctgcctt--gttgcagt----gtctctgtgt
gtattgatgt------------------------------------------ttttttcc
gcatgtgcaa-ttgtcaattcatggtggggacagaccattg---ttaattgttggtctcg
gtcttaactaggaatgccttgtacgggtctttggttcaacaaaccacccggaatacgtcc
ctgccctttgtacacaccgcccgtcgctcttaccgatggacttctctgtgagtttgaggg
actggatattt-----------------------------------t-ttctatggaaac
ttaaacgaacagtgtggt------------------------------------------
---------------
>C229_2_SSU
----------------------gagcat-gggcttaatttgactcaacgcgggaaatctt
accgggtccggacacact-gaggattgacaggtattattgcgta-tgaa-----------
-------------------tttatt---------------catcacgcatgttaaatatg
ctagtcctttcatgattatgtgataggtggtgcatggccgttc-ttagttcgtggagtga
tctgtctgcttaattgcgtttcacta-aaggcccat----ata-taacgtatgttgc-g-
--gcgctttgacccctcatt---------------------aatttgagcg-cgtgtctt
tg-tcttt-gc-ttagctcatacatttggg-ccttgaaagcaacgaacgtgaccgcaacc
tcttgttgcctttatac------caaatgcgtcaa------------------taaattt
ttatttat----------ctgtcgcacaaaaa-ggccttttaaactagagggaccgctgt
tactttcttaaa-ccagaggaaggttgcggcaataacaggtctgtgatgcccttagatgt
tccgggctgcacacgtgctacaatg-atta-ttgcagtgagcatctcatttt-attacac
accgcatg-cgcgagtccatttatttcacttc----------------------------
--ggtgcttataaatgtg-tatctc-tgcgcgcggtaaagcctgcttcgaaagtaagtgg
gtaatcaattagaagtaatgatttcc-t---------------------ttttttattcg
cacacatatatgcggcatctttacccggcctgcctt--gttgcagt----gtctctgtgt
gtattgatgt------------------------------------------ttttttcc
gcatgtgcaa-ttgtcaattcatggtggggacagaccattg---ttaattgttggtctcg
gtcttaactaggaatgccttgtacgggtctttggttcaacaaaccacccggaatacgtcc
ctgccctttgtacacaccgcccgtcgctcttaccgatggacttctctgtgagtttgaggg
actgga-tacc--------------------------------tcat-ttctatggaaac
ttaaacgaacagtgtggtctaaagaaagag------------------------------
---------------
>C229_4_SSU
-------------------------------gcttaatttgactcaacgcgggaaatctt
accgggtccggacacact-gaggattgacaggtattattgcgta-tgaa-----------
-------------------tttatt---------------catcacgcatgttaaatatg
ctagtcctttcatgattatgtgataggtggtgcatggccgttc-ttagttcgtggagtga
tctgtctgcttaattgcgtttcacta-aaggcccat----ata-taacgtatgttgc-g-
--gcgctttgacccctcatt---------------------aatttgagcg-cgtgtctt
tg-tcttt-gc-ttagctcatacatttggg-ccttgaaagcaacgaacgtgaccgcaacc
tcttgttgcctttatac------caaatgcgtcaa------------------taaattt
ttatttat----------ctgtcgcacaaaaa-ggccttttaaactagagggaccgctgt
tactttcttaaa-ccagaggaaggttgcggcaataacaggtctgtgatgcccttagatgt
tccgggctgcacacgtgctacaatg-atta-ttgcagtgagcatctcatttt-attacac
accgcatg-cgcgagtccatttatttcacttc----------------------------
--ggtgcttataaatgtg-tatctc-tgcgcgcggtaaagcctgcttcgaaagtaagtgg
gtaatcaattagaagtaatgatttcc-t---------------------ttttttattcg
cacacatatatgcggcatctttacccggcctgcctt--gttgcagt----gtctctgtgt
gtattgatgt------------------------------------------ttttttcc
gcatgtgcaa-ttgtcaattcatggtggggacagaccattg---ttaattgttggtctcg
gtcttaactaggaatgccttgtacgggtctttggttcaacaaaccacccggaatacgtcc
ctgccctttgtacacaccgcccgtcgctcttaccgatggacttctctgtgagtttgaggg
actgga-tacc--------------------------------tcat-ttctatggaaac
ttaaacgaacagtgtggt------------------------------------------
---------------
>C229_3_SSU
-------------------------------gattaatttgactcaacgcgggaaatctt
accgggtccggacacact-gaggattgacaggtattattgcgta-tgaa-----------
-------------------tttatt---------------catcacgcatgttaaatatg
ctagtcctttcatgattatgtgataggtggtgcatgggcgttc-ttagttcgtggagtga
tctgtctgcttaattgcgtttcacta-aaggcccat----ata-taacgtatgttgc-g-
--gcgctttgacccctcatt---------------------aatttgagcg-cgtgtctt
tg-tcttt-gc-ttagctcatacatttggg-ccttgaaagcaacgaacgtgaccgcaacc
tcttgttgcctttatac------caaatgcgtcaa------------------taaattt
ttatttat----------ctgtcgcacaaaaa-ggccttttaaactagagggaccgctgt
tactttcttaaa-ccagaggaaggttgcggcaataacaggtctgtgatgcccttagatgt
tccgggctgcacacgtgctacaatg-atta-ttgcagtgagcatctcatttt-attacac
actgcatg-cgcgagtccatttatttcacttc----------------------------
--ggtgcttataaatgtg-tatctc-tgcgcgcggtaaagcctgcttcgaaagtaagtgg
gtaatcaattagaagtaatgatttcc-t---------------------ttttttattcg
cacacatatatgcggcatctttacccggcctgcctt--gttgcagt----gtctctgtgt
gtattgatgt------------------------------------------ttttttcc
gcatgtgcaa-ttgtcaattcatggtggggacagaccattg---ttaattgttggtctcg
gtcttaactaggaatgccttgtacgggtctttggttcaacaaaccacccggaatacgtcc
ctgccctttgtacacaccgcccgtcgctcttaccgatggacttctctgtgagtttgaggg
actgga-tacc--------------------------------tcat-ttctatggaaac
ttaaacgaacagtgtggtctaaagaaag--------------------------------
---------------
>C50_2_SSU
-----------------------------------------------------------t
accgggtccggacacactagaggattgacaggtattattgcgta-tgaa-----------
-------------------tttatt---------------cattacgcatgttaaatatg
ctagtcctttcatgattatgtgataggtggtgcatggccgttc-ttagttcgtggagtga
tctgtctgcttaattgcgtttcacta-aaggcccat----ata-taacgtatgttgc-g-
--gcgctttgacccctcatt---------------------aatttgagcg-cgtgtctt
tg-tc-tt-gc-ttagctcatacatttggg-ccttgaaagcaacgaacgtgaccgcaacc
tcttgttgcctttatac------caaatgcgtcac------------------actgatt
tttatcatg-------cgttgtcgcacaaaaa-ggccttttaaactagagggaccgctgt
tactttcttaaa-ccagaagaaggttgcggcaataacaggtctgtgatgcccttagatgt
tccgggctgcacacgtgctacaatg-atta-ttgcagtgagcatctcatttt-attacac
accgcatg-cgcgagtccatttatttcacttc----------------------------
--ggtgcttataaatgtg-tatctc-tgcgcgcggtaaagcctgcttcgaaagtaagtgg
gtaatcaattagaagtaatgatttcc-t---------------------ttttttattcg
cacacatatatgcggcatctttacccggcctgtctt--gttgcagt----gtctctgtgt
gtattgatgt------------------------------------------ttttttcc
gcatgtgcaa-ttgtcaattcatggtggggacagaccattg---ttaattgttggtctcg
gtcttaactaggaatgccttgtacgggtctttgg--------------------------
------------------------------------------------------------
------------------------------------------------------------
------------------------------------------------------------
---------------
>C229_1_SSU
-----------------------agcat-gggcttaatttgactcaacgcgggaaatctt
accgggtccggacacact-gaggattgacaggtattattacact-caaa-----------
---t--------------attttat---------------attggtgtatgttaaatatg
ctagtcctttcatgattatgtgataggtggtgcatggccgttc-ttagttcgtggagtga
tctgtctgcttaattgcgtttcacta-aaggcccat----ata-taacgtatgttgc-g-
--gcgctttgacccctcatt---------------------aatttgagcg-cgtgtctt
tg-tc-tt-gc-ttagctcatacagttggg-ccttgaaagcaacgaacgtgaccgcaacc
tcttgttgcctttatac------caaatgcgtcac------------------actgatt
tttatcatg-------tgttgtcgcacaaaaa-ggccttttaaactagagggaccgctgt
tactttcttaaa-ccagaggaaggttgcggcaataacaggtctgtgatgcccttagatgt
tccgggctgcacacgtgctacaatg-atta-ttgcagtgagcatctcatttt-attacac
accgcatg-cgcgagtccatttatttcacttc----------------------------
--ggtgcttataaatgtg-tatctc-tgcgcgcggtaaagcctgcttcgaaagtaagtgg
gtaatcaattagaagtaatgatttcc-t---------------------ttttttattcg
cacacatatatgcggcatctttacccggcctgcctt--gttgcagt----gtctctgtgt
gtattgatgt------------------------------------------ttttttcc
gcatgtgcaa-ttgtcaattcatggtggggacagaccattg---ttaattgttggtctcg
gtcttaactaggaatgccttgtacgggtctttggttcaacaaaccacccggaatacgtcc
ctgccctttgtacacaccgcccgtcgctcttaccgatggacttctctgtgagtttgaggg
actgga-aatt-----------------------------------a-ttctatggaaac
ttaaacgaacagtgtggtctaaa-------------------------------------
---------------
>Hyalinea-balthica_Rotaliida_Gl
aagggcaccacaagaacgcgtggagcatgtggcttaatttgactcaacgcgggaaatctt
accgggtccggacacact-gaggattgacaggcaatatcataa--tttatagt-ttattt
ac-t---------------tcggta-------cttattctaatattatgtgttaaatatg
ctagtcctttcatgattatgtgataggtggtgcatggccgttc-ttagttcgtggagtga
tctgtctgcttaattgcgtttcacta-agggtccata---aat-ttatgtatgttgc-g-
--acgcattgacccctcatt-------------------taattatgagcgctgcgtctt
tg----tc-gt-ttagctcatgcgattgga-tcctgaaagcaacgaacgtgaccgcaacc
tcttgttgcctttatac------caaacacttttatatgctgcgtacagttaatcctgta
tgtattgta------ctgtaattgtgcaaaaa-ggctttttaaactagagggaccgctgt
tactttcttaaa-ccagaggaaggttgcggcaataacaggtctgtgatgcccttagatgt
tccgggctgcacacgtgctacaatg-atta-ttgcagtgagcatctcatat---tcatac
atcgcatg-cgcgagtccattta-ttctgtgctttcg----------------------g
gcactgttt-taaatgtg-tatctc-tgcgcgcgataaagcctacttcgaaagtaagtgg
gtaatcaattagaagtaatgatttcc-t---------------------taattt-atag
cacacatatatacggcagctttacccagccagcctt--gttgctg-----gatcttgtgt
gtattgctg-------------------------------------------ctttttcc
gtatgtgcaa-ttgtcaattcatggtgggggcagaccattg---ttaattgttggtctcg
gtcttaactaggaatgccttgtacgggtctttggttcaacaaaccacccggaatacgtcc
ctgccctttgtacacaccgcccgtcgctcttaccgatggacttctctgtgagtttcaggg
actgga-gt-----------------------------tattttcaa-ccctatggaaac
tgaaacgaacagtgtggtctaaaggaaagagaagtcgtaacaaggcatccagtaggtgaa
cct------------
>Uvigerina-earlandi_Rotaliida_G
aagggcaccacaagaacgcgtggagcatgtggcttaatttgactcaacgcgggaaatctt
accgggtccggacacact-gaggattgacaggcaatattaata--tata---------ct
tt-t----ttgcattccttcgggtatg-----ttaaatgtcatatattatgttaaatatg
ctagtcctttcatgattatgtgataggtggtgcatggccgttc-ttakttcgtggagtga
tctgtctgcttaattgcgtttcacta-agggcctata---caa-ttacstatgttgttat
-tacactttgacccctcctt---------------------cacgggtgcg-tgtgtctt
tg-ac-tg-tt-tcaactcatacaattasg-tcctgaaagcaacgaacgtgaccgcaacc
tcttgttgctttcgtatacccttataacacagtttt-----------------tatgctc
ttacgtatt-------aatttctgtgcaagaa-agctttttaaactaragggaccgctgt
tatcttcttaaa-ccagaggaaggttgcggcaataacaggtctgtgatgcccttagatgt
tccgggctgcacacgtgctacaatg-atta-ttgcagtgagcatctcatttt-tatatac
accgcatg-cgcgagtccattta-ttcnntttctctaccttcac-----------gggta
tcgctgttt-taaatgtg-tatctc-tccgcgcggtaaagcctgcttcgagagtaagtgg
gtaatcaattagaagtaatgattcct-t-----------------------tttt-tctg
cacacatatatacggcagttatacccgggtaacctt--gttgttac----ttttctgtgt
gtatagctgta---------------------------------------ccctttttcc
gtatgtgcga-ttgtcaattcatggtggggacagaccattg---ttaattgttggtctcg
gtcttaactaggaatgccttgtacgggtctttggttcaacaaaccacccggaacacgtcc
ctgccctttgtacacaccgcccgtcgctcttaccgatggacttctctgtgagtttgaggg
actggg-aacgcaa--------ttggatttt---atccacattgcac-acctatggaaac
ttaaacgaacagtgtggtctaaaggaaagagaagtcgtaacaaggcat-cagtaggtgaa
cct------------
>Uvigerina-phlegeri_Rotaliida_G
aagggcaccacaagaacgcgtggagcatgtggcttaatttgactcaacgcgggaaatctt
accgggtccggacacact-gaggattgacaggcaatattaata--tata---------ct
tt-ctctctcgcactctcacgagtgtgtgtgctgtaaagtcatatattatgttaaatatg
ctagtcctttcatgattatgtgataggtggtgcatggccgttc-ttagttcgtggagtga
tctgtctgcctaattgcgtttcacta-agggcctata---caa-ttacgtatgttgttat
-tgcactttgacccctcctt---------------------cgcgggtgcg-tgtgtctt
tg-ac-tg-ct-tcaactcatacaattagg-tcctgaaagcaacgaacgtgaccgcaacc
tcttgttgctttcgtatacccttataacacagttatatttt-------tattttatgctt
taccgcatatatactaatttgctgtgcaagaa-agctttttaaactagagggaccgctgt
tatcttcttaaa-ccagaggaaggttgcggcaataacaggtctgtgatgcccttagatgt
tccgggctgcacacgtgctacaatg-atta-ttgcagtgagcatctcattta--ttatac
accgcatg-cgcgagtccattta-ttcattttaccttc--------------------gg
gttatgctt-taaatgtg-tatctc-tgcgcgcggtaaagcctgcttcgaaagtaagtgg
gtaatcaattagaagtaatgatttcc-t---------------------tttttt-tctg
cacacatatatacggcagctatacccgggtaacctt--gttgtta------cttttgtgc
gtatagttgta---------------------------------------ccctttttcc
gtatgtgcga-ttgtcaattcatggtggggacagaccattg---ttaattgttggtctcg
gtcttaactaggaatgccttgtacgggtctttggttcaacaaaccacccggaatacgtcc
ctgccctttgtacacaccgcccgtcgctcttaccgatggacttctctgtgagtttgaggg
actggg-aacgcat-----tgcgtatatctt---atgcgctctgcac-acctatggaaac
ttaaacgaacagtgtggtctaaaggaaagagaagtcgtaacaaggcat-cagtaggtgaa
cct------------
>Trochammina-hadai_Textulariida
aagggcaccacaagaacgcgtggagcatgtggcttaatttgactcaacgcgggaaatctt
accgggtccggacacact-gaggattgacaggcaatattgaaat-tatt---------gc
at-t---------------tatgc----------------aatatttcatgttaaatatg
ctagtcctttcatgattatgtgataggtggtgcatggccgttc-ttagttcgtggagtga
tctgtctgcttaattgcgtttcacta-agggcttatt---aa--ttacgtgtgttgtag-
--gtactttgacccctatgt-tgaaat-------------attacatagtg-cgtgtctt
ag-tt-t--gcttttactcacacaattaag-tcctgaaagcaacgaacgtgaccgcaacc
tcttgttgcctttattt------tataatgtatttt-----------------gttaata
tttatattg-------caagtgcatgaaaaaa-ggctttttaaactagagggaccgctgt
aacttttttaaa-ccagaggaaggttgcggcaataacaggtctgtgatgcccttagatgt
tccgggctgcacacgtgctacaatg-atta-ttgcagtgagcatctcattt---tattac
accgcctg-cgcgtgtccaatta-tttgcatacttat----------------------g
tgtgtactt-taattgtg-ttacat-tgcgcgcggtaaagcctgcttcgaaagtaagtgg
gtaatcaattagaagtaatgatttcc-----------------------ctattt-atag
cacacatatatgcggcatctttacccgggttaagctt-gtcttaa------cttttgtgt
gtatcgatg-------------------------------------------ttttttcc
gcatgtgcaa-ttgtcaattcatggtggggacagaccattg---ttaattgttggtctcg
gtcttaactaggaatgccttgtacgggtctttggttcaacaaaccacccggaatacgtcc
ctgccctttgtacacaccgcccgtcgctcttaccgatggacttctctgtgagtttgaggg
actgga-tactgta-----ataatttatta--------ttactaacc-atctatggaaac
ttaaacgaacagtgtggtctaaaggaaagagaagtcgtaacaaggcat-cggtaggtgaa
cct------------
>Spirotextularia-sp._Textularii
aagggcaccacaagaacgcgtggagcatgtggcttaatttgactcaacgcgggaaatctt
accgggtccggacacact-gaggattgacaggcactattaaatt-ttta---------tg
aa-t----------------------------natattcataatatttatgttaaatatg
ctagtcctttcntgattatgtgataggtggtgcatggccgttc-ttagttcgtggagtga
tctgtctgcttaattgcgtttcacta-agggcttaaa---aa--ttacgtgtgttgt-at
-tgttttttgacccctatcgttgaaata-----------ttacgtgtagtg-cgtgtctt
aa-at-t--gc-gatactcacacaattaag-tcctgaaagcaacgaacgtgaccgcaacc
tcttgttgcctttacat------ttaaacgcgtgtt-----------------atgtatt
tttata----------catttcacgtaaaaaa-aggcttttaaactagagggaccgctgt
aacttttttaaa-ccagaggaaggttgcggcaataacaggtctgtgatgcccttagatgt
tccgggctgcacacgtgctacaatg-atta-ttgcagtgagcatctcattta--ttacac
accgcatg-cgcgtgtccaatta-tttacgtactatttca-------------------g
tgcgtactt-taattgtg--tacat-tgcgcgcggtaaagcctgcttcgaaagtaagtgg
gtaatcaattagaagtaatgatttcc-----------------------caattt-atag
cacacatatatacggcatctttaccccgcttgcgctt-gtcgtaa------gttttgtgc
gtatcgatg-------------------------------------------ttttttcc
gtatgtgcaa-ttgtcaattcatggtggggacagaccattg---ttaattgttggtctcg
gtcttaactaggaatgccttgtacgggtctttggttcaacaaaccacccggaatacgtcc
ctgccctttgtacacaccgcccgtcgctcttaccgatggacttctctgtgagtttgaggg
actggg-tacctgta----aaaatttatttt------tactaatatc-acctatggaaac
ttaaacgaacagtgtggtctaaaggaaagagaagtcg-aacaaggcat------------
---------------
>Textularia-sagittula_Textulari
aagggcaccacaagaacgcgtggagcatgtggcttaatttgactcaacgcgggaaatctt
accgggtccggacacact-gaggattgacaggcactattaaatt-ttta---------tt
aatt----------------------------tttattaataatatttatgttaaatatg
ctagtcctttcatgattatgtgataggtggtgcatggccgttc-ttagttcgtggagtga
tctgtctgcttaattgcgtttcacta-agggcttaaa---aa--ttacgtgtgttgt-at
-tgttttttgacccctatcgttgaaat------------attactttagtg-cgtgtctt
aa-at-t--gc-gatactcacacaattaag-tcctgaaagcaacgaacgtgaccgcaacc
tcttgttgcctttacaa------tatacgcgattaa-----------------atattta
tttat-------------tttttcgtaaaaaa-aggcttttaaactagagggaccgctgt
aacttttttaaa-ccagaggaaggttgcggcaataacaggtctgtgatgcccttagatgt
tccgggctgcacacgtgctacaatg-atta-ttgcagtgagcatctcatttt--ttacac
accgctag-cgcgtgtccaatta-tttgcgtactttt----------------------g
tgcgtattt-taattgtg--tacat-tgtgcgcggtaaagcctgcttcgaaagtaagtgg
gtaatcaattagaagtaatgatttcc-c-----------------------tttt-atag
cacacatatatacggcatctttacccggtttgcgctt-gtcgtaa------attttgtgt
gtatcgatg-------------------------------------------ttttttcc
gtatgtgcaa-ttgtcaattcatggtggggacagaccattg---ttaattgttggtctcg
gtcttaactaggaatgccttgtacgggtctttggttcaacaaaccacccggaatacgtcc
ctgccctttgtacacaccgcccgtcgctcttaccgatggacttctctgtgagtttgaggg
actggg-tattgta-----aaatttattt---------tttacagcc-acctatggaaac
ttaaacgaacagtgtggtctaaaggaaagagaagtcgtaacaaggcat-cggtaggtgaa
cct------------
>Trochammina-sp._Textulariida_G
aagggcaccacaagaacgcgtggagcatgtggcttaatttgactcaacgcgggaaatctt
accgggtccggacacact-gaggattgacaggcaatattaatgc-taatcata-atgcac
at-t---------------tgtgta-------ttattgatttagtattatgttgaatatg
ctagtcctttcatgattatgtgataggtggtgcatggccgttc-ttagttcgtggagtga
tctgtctgcttaattgcgtttcacta-agggcttata---aa--ttacgtgtgttgc-a-
-tgtactttgacccctaatc-tgaaat--------------atggttggtg-cgtgtctt
ag-tt-t--ac-tttgctcgcacaattaag-tcctgaaagcaacgaacgtgaccgcaacc
tcttgttgcctttagat------ttaacactgttt------------------agtcata
tttattatg------catctatcagtaaaaaa-aggcttttaaactagagggaccgctgt
aatctttttaaa-ccagaggaaggttgcggcaataacaggtctgtgatgcccttagatgt
tccgggctgcacacgtgctacaatg-atta-ttgcagtgagcatctcatttt-attacac
acagcctg-cgcgtgtccaatta-tatacaatttatgt----------------------
--tgtattaataattgtg--tgcat-tgcgcgctgtaaagcctgcttcgaaagtaagtgg
gtaatcaattagaagtaatgatttcc-t--------------ttattaatttatt-agtg
cacaattatatacggcatctttacccggcttaagctt-gccttaa------gttttgtgc
gtatcgatg-------------------------------------------ttttttcc
gtatgtgcaa-ttgtcaattcatggtggggacagaccattg---ttaagtgttggtctcg
gtcttaactaggaatgccttgtacgggtctttggttcaacaaaccacccggaatacgtcc
ctgccctttgtacacaccgcccgtcgctcttaccgatggacttctctgtgagtttgaggg
actgga-tattgtaat------------------ttcggttactacc-atctatggaaac
ttaaacgaacagtgtggtctaaaggaaagagaagtcgtaacaaggcat-cggtaggtgaa
cct------------
>Islandiella-norcrossi_Rotaliid
aagggcaccacaagaacgcgtggagcatgtggcttaatttgactcaacgc-ggaaatctt
accgggtccggacacact-gaggattgacaggcaatattaata--tata---------tt
gcat----------------------------ttatgtacattatattatgttaaatatg
ctagtcctttcatgattatgcgataggtggtgcatggccgttc-ttagttcgtggagtga
tctgtctgcttaattgcgttccactattgggcttata---taa-ttacgtatgctgtta-
--acgctttgacccctttct---------------------acggattgtg-cgtgtctt
tg-tc-tc-gt-ttaactcatacaattaag-ccctgaaagcaacgaacgtgaccgcaacc
tcttgttgctctcattcatatattatgcattcgtgcatttt-------attcacatactt
ttttatatttatttatcgaattgtattaagag-agctttctaaactagagggaccgctgt
tactttcttaaa-ccagaggaaggttgcggcaataacaggtctgtgatgcccttagatgt
tccgggctgcacacgtgctacaatg-atta-ttgcagtgagcatctcatttt--ttacac
atcgcatg-cgcgagtccattta-ttctttaccttcg----------------------t
gtattgctt-taaatgtg-tatctc-tgcgcgcgataaagcctgcttcgaaagtcagtgg
gtaatcaattagaagtaatgatttcc-gt------------tttattt-tattatatctg
cacacatatatacggcacttatacccgggtaacctt--gttgtta------cttctgtgt
gtatacgtgatatcgttttcttg--------------------taaaactttatattacc
gtatgtgcaa-ttgtcaattcatggtggggacagaccattg---ttaattgtt-gtctcg
gtcttaactaggaatgccttgtacggatctttggttcaacaaaccatccggaatacgtcc
ctgccctttgtacacaccgcccgtcgctcttaccgatggacttctctgtgagtttgaggg
actggt-attttga-----taaattcgt----------ttatcatat-cactatagaaac
ttaaacgaacagtggggtctaaaggaaagagaagtcgtaacaaggcat-cagtaggtgaa
cc-------------
>Cassidulinoides-parkerianus_Ro
aagggcaccacaagaacgcgtggagcatgtggcttaatttgactcaacgcgggaaatctt
accgggtccggacacact-gaggattgacaggcaatattataa--tttt---------tt
aa-ttggaataaatttttattaatttat----tttttttattttttatatgttaaatatg
ctagtcctttcatgattatgtgataggtggtgcatggccgttc-ttagttcgtggagtga
tctgtctgcttaattgcgtttcactattgggcttata---taa-ttacgtatgttgtta-
--acgctttgacccctttct---------------------acggattgtg-cgtgtctt
tg-tc-tc-gt-ttaactcatacaattaag-ccctgaaagcaacgaacgtgaccgcaacc
tcttgttgctctcatat------taccttatactgcataat-------atttgaataatt
tattttattt-----ttttttatgtttaagag-agctttctaaactagagggaccgctgt
tactttcttaaa-ccagaggaaggttgcggcaataacaggtctgtgatgcccttagatgt
tccgggctgcacacgtgctacaatg-atta-ttgcagtgagcatctcatttt--ttacac
atcgcatg-cgcgagtccattta-ttcagatatctttcatttactttcgggtgaatgtag
tgtttgctt-taaatgtg-tatctc-tgcgcgcgataaagcctgcttcgaaagtaagtgg
gtaatcaattagaagtaatgatttcc-tt--------------------tttttt-tctg
cacacatatatatggcacttatacccgggtaacctt--gttgtta------cttttgtgc
gtatacgtgataatctttaccga---------------------------ttatactacc
atatgtgcaa-ttgtcaattcatggtggggacagaccattg---ttaattgttggtctcg
gtcttaactaggaatgccttgtacggatctttggttcaacaaaccatccggaatacgtcc
ctgccctttgtacacaccgcccgtcgctcttaccgatggacttctctgtgagtttgaggg
actggt-aaattaaataatatcatgtatttatacgtgttttatttgt-cactatagaaac
ttaaacgaacagtggggtctaaaggaaagagaagtcgtaacaaggcat-cagtaggtgaa
cct------------
>Reophax-sp._Textulariida_Globo
aagggcaccacaagaacgcgtggagcatgtggcttaatttgactcaacgcgggaaatctt
accgggtccggacacact-gaggattgacaggcaatattgaat--tatt-----------
---t----------------------------------ttaataattcatgttaaatatg
ctagtcctttcatgattatgtgataggtggtgcatggccgttc-ttagttcgtggagtga
tctgtctgcttaattgcgtttcacat-agggcctata---aac---acgtgtgttgc-ac
tttctctttgaccccttcttccttttt--------------ggatttagcg-tgtgtctt
tg-ag-g--at-tatgctcgcacaagtagg-tcctgaaagcaacgaacgtgaccgcaacc
tcttgttgtcctttaca------caatccttcgctt---------------------ttg
tcttttgac------tttcgcggagtaacagg-gactatctaaactagagggaccgctgt
aatctttttaaa-ccagaggaaggttgcggcaataacaggtctgtgatgcccttagatgt
tccgggctgcacacgtgctacaatg-atta-ttgcagtgagcatctcat----actacac
accgcttg-cgcgaagtcacttt-tgcgtatctcaattcg--------------------
----------taattgtg-atcttt-tgcgcgcggtaaagcctgcttcgaaagtaagcgg
gtaatcaattagaagtaatgatttcc-t-----------------------tttt-ttcg
cacacatatatacggcattgttacccggaataggctc-gttctta-----ttttttgtgt
gtatcaatg-----------------------------------------------ttcc
gtatgtgcaa-ttgtcaattcatggtggggacagaccattg---ttaattgttggtctcg
gtcttaactaggaatgccttgtacgggtctttggttcaacagaccacccggaatacgtcc
ctgccctttgtacacaccgcccgtcgctcttaccgatggacttctctgtgagtttgaggg
actgga-actttgtat----------tttt--------atgcaatac-ctctatggaaac
ttaaacgaacagtgtggtctaaaggaaagagaagtcgtaacaaggcat-cggtaggtgaa
cct------------
>Eggerella-sp._Textulariida_Glo
aagggcaccacaagaacgcgtggagcatgtggcttaatttgactcaacgcgagaaatctt
actgggtccgtacacact-gaggattgacaggcaatattaaaaa-aattgaat-atattt
aa-t---------------tatatat----------tttaatttttttatgttaaatatg
ctagtcctttcatgattatgtgataggtggtgcatggccgttctttagttcgtggagtga
tctgtctgcttaattgcgtttcacta-agggcttatatttata-atacgtgtgttgacg-
--gcactttgacccctttatgttgcattgaaatatatgtgatataaatgtg-cgtgtctt
ag-tatttagcttagtctcgcacaaatgag-tcctgaaagcaacgaacgtgaccgcaacc
tcttgttgcctttcaat------tacacaacatttt-----------------aacattt
tatatg----------ttattatgttaaaaaa-aggcctttaaactagagggaccgctgt
aatctttttaaa-ccagaggaaggttgcggcaataacaggtctgtgatgcccttagatgt
tccgggctgcacacgtgctacaatg-atta-ttgcagtgagcatctcatttt--ttacac
actgta-g-tgcgagtccattta-ttgacttaacattcac-----------------gtt
aatgtactt-taaatgtg-ttactt-tgcgcacagtaaancctgcttcgaaagtaagngg
gnaatcaattngaagtaatgatttnc-cgtaaaatataaatttattttatattta-atag
cacacatatatacggcatctttacccancgcacagctngtctgtc------gtttngtgt
gtattgatgta---------------------------------------acaattttcc
gtatgtgcaa-ttgtcaattcatggtggggacagaccattg---ttaattgttggtctcg
gtcttaactaggaatgccttgtacgggtctttggttcaacaaaccacccngaatacgtcc
ctgccctttgtacacaccgcccgtcgctcttaccgatggacttctctgtgagtttgaggg
actggg-ttaatttattaataattaaattta---tttaattttaata-nnctctggaaac
ttaaacgaacagtgtggtctaaaggaaagagaagtcg-aacaaggca-------------
---------------
>Eggerelloides-scabrum_Textular
aagggcaccacaagaacgcgtggagcatgtggcttaatttgactcaacgcgggaaatctt
accgggtccggacacact-gaggattgacaggcaa-------------------------
----------------------------------------atatatatatattaaatatg
ctagtcctttcatgattatgtgataggtggtgcatggccgttc-ttagttcgtggagtga
tctgtcagcttaattgcgtttcacta-agggcttttataaatt-taatgcgcagtgt---
--gttgttgtatttttatac-tcacac---------------------------------
---------acacacgcgcatgtaattaag-tcctgaaagcaacgaacgtgaccgcaacc
tcttgttgcctttatat------atatttttatgc------------------gctcgcg
cgtaaaata-------------aaaaaaaggc-ttttttataaactagagggaccgctgt
aacttttttaaa-ccagaggaaggttgcggcaataacaggtctgtgatgcccttagatgt
tccgggctgcacacgtgctacaatg-atca-ttgcagtaagcatctcattttaattttac
accgcatt-tgcgcgcgcgttgtatatattttt--------------------------t
tatatacat-ttgctgtg--ctgca-aaagcggtaaaaagcctgcttcgaaagtaagtgg
gtaatcaattagaagtaatgatttcc-c--------------taaatttttttta-atag
cacacatatatacggcatctttacccgttagtttttt-tttttaaaatactattttgtgc
gtatcgat--------------------------------------------cgaatccc
gtatgtgcaatttgtcaattcatggtggggatagaccattgtttttaattgttggtctcg
gtcttaactaggaatgccttgtacgggtctttggttcaacaaaccacccggaatacgtcc
ctgccctttgtacacaccgcccgtcgctcttaccgatggacttctctgtgagcttgaggg
actgac-tgcgtatc---------------------------------gcgaatggaaac
ttaaacgaacagtgtggtctaaaggaaagagaagtcgtaacaaggcat-cggtaggtgaa
cct------------
>Leptohyalis-scotti_Textulariid
aagggcaccacaagaacgcgtggagcatgtggcttaatttgactcaacacgagaaatctt
accgggtccggacacact-gaggattgacaggtattatcaataattatt---------tt
actt---------------natgt--------taaaaattcaatnattgtgttaaatatg
ctagtcctttcatgattatgtgataggtggtgcatggccgttc-ttagttcgtggagtga
tctgtctgcttaattgcgtttcacta-agggcttaaaa------ttatgtgctttaa---
-----tattgacccctcaat-------t-----------tttaattgagtg---------
---tg-tt-gtctttattggtacttctaag-ctctgaaagcaacgaacgtgaccgcaacc
ctttgttgcctttacta------aaattttatttt-----------------------tt
tataaaata-------------taattaaaaa-ggctttttaaactagggggaccgctgt
aatctttttaaa-ccagaggaaggttgcggcaataacaggtctgtgatgcccttagatgt
tccgggctgcacacgtgctacaatg-attt-ttgcagtgagcatctcatttt--taatac
atcgcttg-catgatgctttata-tttaaattt---------------------------
-atttttat-ttatttcg-ttcatt-tttgcgcgataaagcctgcttcgaaagtaagtgg
gtaatcaattagaagtaaagatttcc-a---------------------aatttt-atag
cacaaatatatacggcatttttacccggctttttcat-ttcgaatt----agttttgtgt
gtattaatgagttcctttgtatagtttgtcttttatggcattcttatacagtactttatc
gtatgtgcaa-ttgtcaattcatggtggggacagaccattg---ttaattgttggtctcg
gtttcaactaggaatgccttgtacggatctttggttcaacaaaccatccggaatacgtcc
ctgccctttgtacacaccgcccgtcgctcttaccgatagacttctctgtgagtttgaggg
actgga-ta------------------------------acttatac-ttctatggaaac
ttaaacgaacagtgtggtccaaaggaaagagaagtcg-aacaaggca-------------
---------------
