# Supplementary material for: Recent Invasion of the Symbiont-Bearing Foraminifera Pararotalia into the Eastern Mediterranean Facilitated by the Ongoing Warming Trend
Source: PLoS One. 2015 Aug 13;10(8):e0132917. doi: 10.1371/journal.pone.0132917 (PMC4536047; doi:10.1371/journal.pone.0132917)
Supplement: S1 Table — Occurrence records in the Mediterranean have been used to develop the species distribution model (SDM) shown in Fig 6. Indo-pacific occurrence records of Pararotalia calcariformata are shown from line 97–116, which are shown on the world map in Fig 2. (XLSX) [file pone.0132917.s003.xlsx]

## Sheet: Tabelle1
No	Sea	Country	Species name	Location	Source	Date sampled (Month/Year)	Original Format (in Reference)		Degrees, Minutes, Seconds		Decimal					Conversions with this link and using google maps
																http://transition.fcc.gov/mb/audio/bickel/DDDMMSS-decimal.html
							Latitude	Longitute	Latitude	Longitute	Latitute	Longitute	Depth range (m)
1	Mediterranean	Turkey	P. calcariformata	Samandag and Yayladagi coasts, Hatay	Meric et al. (2013)	2008-10-01	36°00'34''N	35°58'48''E	36°00'34.0''N	35°58'48.0''E	36.0094	35.98	3
2	Mediterranean	Turkey	P. calcariformata	Samandag and Yayladagi coasts, Hatay	Meric et al. (2013)	2008-10-01	36°10'23''N	35°52'48''E	36°10'23.0''N	35°52'48.0''E	36.1731	35.88	3
3	Mediterranean	Turkey	P. calcariformata	Samandag and Yayladagi coasts, Hatay	Meric et al. (2013)	2008-10-01	36°08'55''N	35°54'06''E	36°08'55.0''N	35°54'06.0''E	36.1486	35.9017	3
4	Mediterranean	Turkey	P. calcariformata	Samandag and Yayladagi coasts, Hatay	Meric et al. (2013)	2008-10-01	36°07'41''N	35°54'48''E	36°07'41.0''N	35°54'48.0''E	36.1281	35.9133	4
5	Mediterranean	Turkey	P. calcariformata	Samandag and Yayladagi coasts, Hatay	Meric et al. (2013)	2008-10-01	36°13'53''N	35°51'11''E	36°13'53.0''N	35°51'11.0''E	36.2314	35.8531	3
6	Mediterranean	Turkey	P. calcariformata	Samandag and Yayladagi coasts, Hatay	Meric et al. (2013)	2008-10-01	35°57'05''N	35°55'10''E	35°57'05.0''N	35°55'10.0''E	35.9514	35.9194	2
7	Mediterranean	Turkey	P. calcariformata	Samandag and Yayladagi coasts, Hatay	Meric et al. (2013)	2009-05-01	35°57'05''N	35°55'10''E	35°57'05.0''N	35°55'10.0''E	35.9514	35.9194	8
8	Mediterranean	Turkey	P. calcariformata	Samandag and Yayladagi coasts, Hatay	Meric et al. (2013)	2009-05-01	35°58'59''N	35°57'22''E	35°58'59.0''N	35°57'22.0''E	35.9831	35.9561	8
9	Mediterranean	Israel	P. spinigera	Caesarea submarine port	Reinhardt et al. (1994)	not given	32°30.50'N	34°53.50'E	32°30'30.0"N	34°53'30.0"E	32.5083	34.8917	9.0-10.7
11	Mediterranean	Israel	P. spinigera	Hadera	Arieli, et al. (2011)	2007	32°27.83'N	34°52.99'E	32°27'49.8"N	34°52'59.4"E	32.4638	34.8832	1
12	Mediterranean	Israel	P. spinigera	Hadera	Arieli, et al. (2011)	2007	32°27.66'N	34°52.92'E	32°27'39.6"N	34°52'55.2"E	32.461	34.882	1
13	Mediterranean	Israel	P. spinigera	Hadera	Arieli, et al. (2011)	2007	32°27.51'N	34°52.87'E	32°27'30.6"N	34°52'52.2"E	32.4585	34.8812	1
14	Mediterranean	Israel	P. spinigera	Hadera	Arieli, et al. (2011)	2007	32°27.26'N	34°52.79'E	32°27'15.6"N	34°52'47.4"E	32.4543	34.8798	1
15	Mediterranean	Israel	P. spinigera	Mikmoret Sea Reserve (GPS app. from text in publication)	Bresler & Yanko (1995a, 1995b)	not given			32°24'22.7"N	34°52'02.4"E	32.4063	34.8673	2.0-2.5
16	Mediterranean	Israel	P. spinigera	Tel Tanninim (GPS app. from map in publication)	Reinhardt et al. (2003)	1998-07-01			32°32'17.4"N	34°54'16.6"E	32.5382	34.9046	0.5-1.5
17	Mediterranean	Israel	P. spinigera	Tel Tanninim (GPS app. from map in publication)	Reinhardt et al. (2003)	1998-07-01			32°32'18.0"N	34°54'14.4"E	32.5383	34.904	0.5-1.5
18	Mediterranean	Israel	P. spinigera	Tel Tanninim (GPS app. from map in publication)	Reinhardt et al. (2003)	1998-07-01			32°32'18.2"N	34°54'12.9"E	32.5384	34.9036	0.5-1.5
19	Mediterranean	Israel	P. spinigera	Tel Tanninim (GPS app. from map in publication)	Reinhardt et al. (2003)	1998-07-01			32°32'18.5"N	34°54'11.4"E	32.5385	34.9032	0.5-1.5
20	Mediterranean	Israel	P. spinigera	Tel Tanninim (GPS app. from map in publication)	Reinhardt et al. (2003)	1998-07-01			32°32'18.8"N	34°54'10.6"E	32.5385	34.9029	0.5-1.5
21	Mediterranean	Israel	P. spinigera	Tel Tanninim (GPS app. from map in publication)	Reinhardt et al. (2003)	1998-07-01			32°32'19.7"N	34°54'08.2"E	32.5388	34.9023	0.5-1.5
22	Mediterranean	Israel	P. spinigera	Tel Tanninim (GPS app. from map in publication)	Reinhardt et al. (2003)	1998-07-01			32°32'21.2"N	34°54'08.2"E	32.5392	34.9023	0.5-1.5
23	Mediterranean	Israel	P. spinigera	Tel Tanninim (GPS app. from map in publication)	Reinhardt et al. (2003)	1998-07-01			32°32'23.6"N	34°54'06.6"E	32.5399	34.9018	0.5-1.5
24	Mediterranean	Israel	P. spinigera	Tel Tanninim (GPS app. from map in publication)	Reinhardt et al. (2003)	1998-07-01			32°32'23.6"N	34°54'06.6"E	32.6236	34.9198	0.5-1.5
25	Mediterranean	Israel	P. calcariformata	Nachscholim	current study	2013-04-01			32°37'25.0"N	34°55'11.4"E	32.6236	34.9198	0.5 -2
26	Mediterranean	Israel	P. calcariformata	Hadera	current study	2013-04-01			32°27'40.0"N	34°52'46.4"E	32.4611	34.8796	5
27	Mediterranean	Israel	P. calcariformata	Hadera	current study	2013-04-01			32°27'15.9"N	34°52'35.5"E	32.4544	34.8765	7
28	Mediterranean	Israel	P. calcariformata	Hadera	current study	2013-04-01			32°27'40.9"N	34°52'57.0"E	32.4614	34.8825	1
29	Mediterranean	Israel	P. calcariformata	Hadera	current study	2013-04-01			32°26'49.1"N	34°52'40.8"E	32.447	34.878	0.5
30	Mediterranean	Israel	P. calcariformata	Haifa	Avnaim-Katav et al. (2013)	2008-11-01	32°49.979	35°02.898	32°49'58.7"N	35°02'53.9"E	32.833	35.0483	3
31	Mediterranean	Israel	P. calcariformata	Haifa	Avnaim-Katav et al. (2013)	2008-11-01	32°50.030	35°02.813	32°50'01.8"N	35°02'48.8"E	32.8338	35.0469	6
32	Mediterranean	Israel	P. calcariformata	Haifa	Avnaim-Katav et al. (2013)	2008-11-01	32°50.132	35°02.672	32°50'07.9"N	35°02'40.3"E	32.8355	35.0445	10
33	Mediterranean	Israel	P. calcariformata	Haifa	Avnaim-Katav et al. (2013)	2008-11-01	32°51.501	34°57.874	32°51'30.1"N	34°57'52.4"E	32.8584	34.9646	20
34	Mediterranean	Israel	P. calcariformata	Haifa	Avnaim-Katav et al. (2013)	2008-11-01	32°53.57	35°04.40	32°53'34.2"N	35°04'24.0"E	32.8928	35.0733	3
35	Mediterranean	Israel	P. calcariformata	Haifa	Avnaim-Katav et al. (2013)	2009-05-01	32°54.01	35°04.30	32°54'00.6"N	35°04'18.0"E	32.9002	35.0717	6
36	Mediterranean	Israel	P. calcariformata	Haifa	Avnaim-Katav et al. (2013)	2009-05-01	32°54.02	35°04.18	32°54'01.2"N	35°04'10.8"E	32.9003	35.0697	10
37	Mediterranean	Israel	P. calcariformata	Haifa	Avnaim-Katav et al. (2013)	2009-05-01	32°54.42	35°01.16	32°54'25.2"N	32°54'25.2"N	32.907	35.0193	31
38	Mediterranean	Israel	P. calcariformata	Haifa	Avnaim-Katav et al. (2013)	2006-03-01	32°49.59	34°59.49	32°49'35.4"N	34°59'29.4"E	32.8265	34.9915	10.7
39	Mediterranean	Israel	P. spinigera	Akhziv	Hyams-Kaphzan et al. (2008)	1999-12-01	33º 03'02N	35º 06'01E	33°03'02.0"N	35°06'01.0"E	33.0506	35.1003	3
40	Mediterranean	Israel	P. spinigera	Akhziv	Hyams-Kaphzan et al. (2008)	1999-12-01	33º 03'03N	35º 05'59E	33°03'03.0"N	35°05'59.0"E	33.0508	35.0997	6
41	Mediterranean	Israel	P. spinigera	Akhziv	Hyams-Kaphzan et al. (2008)	1999-12-01	33º 03'04N	35º 05'56E	33°03'04.0"N	35°05'56.0"E	33.0511	35.0989	9
42	Mediterranean	Israel	P. spinigera	Akhziv	Hyams-Kaphzan et al. (2008)	1999-12-01	33º 03'05N	35º 05'47E	33°03'05.0"N	35°05'47.0"E	33.0514	35.0964	15
43	Mediterranean	Israel	P. spinigera	Akhziv	Hyams-Kaphzan et al. (2008)	1999-12-01	33º 03'12N	35º 05'14E	33°03'12.0"N	35°05'14.0"E	33.0533	35.0872	20
44	Mediterranean	Israel	P. spinigera	Akhziv	Hyams-Kaphzan et al. (2008)	1999-12-01	33º 03'13N	35º 05'11E	33°03'13.0"N	35°05'11.0"E	33.0536	35.0864	25
45	Mediterranean	Israel	P. spinigera	Akhziv	Hyams-Kaphzan et al. (2008)	1999-12-01	33º 03'19N	35º 04'47E	33°03'19.0"N	35°04'47.0"E	33.0553	35.0797	30
46	Mediterranean	Israel	P. spinigera	Akhziv	Hyams-Kaphzan et al. (2008)	1998-01-01	33º 03'30N	35º 04'23E	33°03'30.0"N	35°04'23.0"E	33.0583	35.0731	41.5
47	Mediterranean	Israel	P. spinigera	Haifa South	Hyams-Kaphzan et al. (2008)	1996-05-01	32º 47'07N	34º 57'07E	32°47'07.0"N	34°57'07.0"E	32.7853	34.9519	3
48	Mediterranean	Israel	P. spinigera	Haifa South	Hyams-Kaphzan et al. (2008)	1996-05-01	32º 47'10N	34º 57'00E	32°47'10.0"N	34°57'00.0"E	32.7861	34.95	6
49	Mediterranean	Israel	P. spinigera	Haifa South	Hyams-Kaphzan et al. (2008)	1996-05-01	32º 47'07N	34º 56'50E	32°47'07.0"N	34°56'50.0"E	32.7853	34.9472	9
50	Mediterranean	Israel	P. spinigera	Haifa South	Hyams-Kaphzan et al. (2008)	1996-05-01	32º 47'06N	34º 56'21E	32°47'06.0"N	34°56'21.0"E	32.785	34.9392	15
51	Mediterranean	Israel	P. spinigera	Haifa South	Hyams-Kaphzan et al. (2008)	1996-05-01	32º 47'00N	34º 55'59E	32°47'00.0"N	34°55'59.0"E	32.7833	34.9331	20
52	Mediterranean	Israel	P. spinigera	Haifa South	Hyams-Kaphzan et al. (2008)	1996-05-01	32º 47'03N	34º 55'52E	32°47'03.0"N	34°55'52.0"E	32.7842	34.9311	25
53	Mediterranean	Israel	P. spinigera	Tira	Hyams-Kaphzan et al. (2008)	1997-05-01	32º 45'72N	34º 51'71E	32°46'00.0"N	34°52'00.0"E	32.7667	34.8667	69
54	Mediterranean	Israel	P. spinigera	Dor	Hyams-Kaphzan et al. (2008)	1998-09-01	32º 36'28N	34º 54'49E	32°36'28.0"N	34°54'49.0"E	32.6078	34.9136	3
55	Mediterranean	Israel	P. spinigera	Dor	Hyams-Kaphzan et al. (2008)	1998-09-01	32º 36'28N	34º 54'43E	32°36'28.0"N	34°54'43.0"E	32.6078	34.9119	6
56	Mediterranean	Israel	P. spinigera	Dor	Hyams-Kaphzan et al. (2008)	1998-09-01	32º 36'29N	34º 54'34E	32°36'29.0"N	34°54'34.0"E	32.6081	34.9094	9
57	Mediterranean	Israel	P. spinigera	Dor	Hyams-Kaphzan et al. (2008)	1998-09-01	32º 36'30N	34º 54'17E	32°36'30.0"N	34°54'17.0"E	32.6083	34.9047	15
58	Mediterranean	Israel	P. spinigera	Dor	Hyams-Kaphzan et al. (2008)	1998-09-01	32º 36'32N	34º 54'20E	32°36'32.0"N	34°54'20.0"E	32.6089	34.9056	20
59	Mediterranean	Israel	P. spinigera	Dor	Hyams-Kaphzan et al. (2008)	1998-09-01	32º 36'32N	34º 53'49E	32°36'32.0"N	34°53'49.0"E	32.6089	34.8969	25
60	Mediterranean	Israel	P. spinigera	Dor	Hyams-Kaphzan et al. (2008)	1998-09-01	32º 36'33N	34º 53'24E	32°36'33.0"N	34°53'24.0"E	32.6092	34.890000	30
61	Mediterranean	Israel	P. spinigera	Tel dor	Hyams-Kaphzan et al. (2008)	1997-05-01	32º 36'80N	34º 52'42E	32°37'00.0"N	34°52'42.0"E	32.6167	34.8783	41
62	Mediterranean	Israel	P. spinigera	Ma'agan Michael	Hyams-Kaphzan et al. (2008)	1997-05-01	32º 33'55N	34º 51'68E	32°33'55.0"N	34°52'00.0"E	32.5653	34.8667	42
63	Mediterranean	Israel	P. spinigera	Bet-Yanai	Hyams-Kaphzan et al. (2008)	1996-06-01	32º 23'15N	34º 51'44E	32°23'15.0"N	34°51'44.0"E	32.3875	34.8622	3
64	Mediterranean	Israel	P. spinigera	Bet-Yanai	Hyams-Kaphzan et al. (2008)	1996-06-01	32º 23'15N	34º 51'29E	32°23'15.0"N	34°51'29.0"E	32.3875	34.8581	6
65	Mediterranean	Israel	P. spinigera	Bet-Yanai	Hyams-Kaphzan et al. (2008)	1996-06-01	32º 23'19N	34º 51'21E	32°23'19.0"N	34°51'21.0"E	32.3886	34.8558	9
66	Mediterranean	Israel	P. spinigera	Bet-Yanai	Hyams-Kaphzan et al. (2008)	1996-06-01	32º 23'27N	34º 51'02E	32°23'27.0"N	34°51'02.0"E	32.3908	34.8506	15
67	Mediterranean	Israel	P. spinigera	Bet-Yanai	Hyams-Kaphzan et al. (2008)	1996-06-01	32º 23'30N	34º 50 44E	32°23'30.0"N	34°50'44.0"E	32.3917	34.8456	20
68	Mediterranean	Israel	P. spinigera	Bet-Yanai	Hyams-Kaphzan et al. (2008)	1996-06-01	32º 23'34N	34º 50'33E	32°23'34.0"N	34°50'33.0"E	32.3928	34.8425	25
69	Mediterranean	Israel	P. spinigera	Bet-Yanai	Hyams-Kaphzan et al. (2008)	1996-06-01	32º 23'40N	34º 50'13E	32°23'40.0"N	34°50'13.0"E	32.3944	34.8369	30
70	Mediterranean	Israel	P. spinigera	Herzeliyya	Hyams-Kaphzan et al. (2008)	1997-05-01	32º 13'32N	34º 43'77E	32°13'32.0"N	34°44'00.0"E	32.2256	34.7333	43
71	Mediterranean	Israel	P. spinigera	Herzeliyya	Hyams-Kaphzan et al. (2008)	1998-09-01	32º 07'54N	34º 47'05E	32°07'54.0"N	34°47'05.0"E	32.1317	34.7847	3
72	Mediterranean	Israel	P. spinigera	Herzeliyya	Hyams-Kaphzan et al. (2008)	1998-09-01	32º 07'57N	34º 46'55E	32°07'57.0"N	34°46'55.0"E	32.1325	34.7819	6
73	Mediterranean	Israel	P. spinigera	Herzeliyya	Hyams-Kaphzan et al. (2008)	1998-09-01	32º 08'01N	34º 46'45E	32°08'01.0"N	34°46'45.0"E	32.1336	34.7792	9
74	Mediterranean	Israel	P. spinigera	Herzeliyya	Hyams-Kaphzan et al. (2008)	1998-09-01	32º 08''09N	34º 46'26E	32°08'09.0"N	34°46'26.0"E	32.1358	34.7739	15
75	Mediterranean	Israel	P. spinigera	Herzeliyya	Hyams-Kaphzan et al. (2008)	1998-09-01	32º 08'16N	34º 46'11E	32°08'16.0"N	34°46'11.0"E	32.1378	34.7697	20
76	Mediterranean	Israel	P. spinigera	Herzeliyya	Hyams-Kaphzan et al. (2008)	1998-09-01	32º 08'13N	34º 45'55E	32°08'13.0"N	34°45'55.0"E	32.1369	34.7653	25
77	Mediterranean	Israel	P. spinigera	Palmahim	Hyams-Kaphzan et al. (2008)	1998-09-01	31º 56'02N	34º 42'01E	31°56'02.0"N	34°42'01.0"E	31.9339	34.7003	3
78	Mediterranean	Israel	P. spinigera	Palmahim	Hyams-Kaphzan et al. (2008)	1998-09-01	31º 56'11N	34º 41'55E	31°56'11.0"N	34°41'55.0"E	31.9364	34.6986	6
79	Mediterranean	Israel	P. spinigera	Palmahim	Hyams-Kaphzan et al. (2008)	1998-09-01	31º 58'18N	34º 41'49E	31°58'18.0"N	34°41'49.0"E	31.9717	34.6969	9
80	Mediterranean	Israel	P. spinigera	Palmahim	Hyams-Kaphzan et al. (2008)	1998-09-01	31º 56'36N	34º 41'34E	31°56'36.0"N	34°41'34.0"E	31.9433	34.6928	15
81	Mediterranean	Israel	P. spinigera	Palmahim	Hyams-Kaphzan et al. (2008)	1998-09-01	31º 56'52N	34º 41'22E	31°56'52.0"N	34°41'22.0"E	31.9478	34.6894	20
82	Mediterranean	Israel	P. spinigera	Palmahim	Hyams-Kaphzan et al. (2008)	1998-09-01	31º 57'08N	34º 41'11E	31°57'08.0"N	34°41'11.0"E	31.9522	34.6864	25
83	Mediterranean	Israel	P. spinigera	Palmahim	Hyams-Kaphzan et al. (2008)	1998-09-01	31º 57'31N	34º 40'55E	31°57'31.0"N	34°40'55.0"E	31.9586	34.6819	30
84	Mediterranean	Israel	P. spinigera	Ashqelon	Hyams-Kaphzan et al. (2008)	1996-08-01	31º 38'38N	34º 31'41E	31°38'38.0"N	34°31'41.0"E	31.6439	34.5281	3
85	Mediterranean	Israel	P. spinigera	Ashqelon	Hyams-Kaphzan et al. (2008)	1996-08-01	31º 38'40N	34º 31'35E	31°38'40.0"N	34°31'35.0"E	31.6444	34.5264	6
86	Mediterranean	Israel	P. spinigera	Ashqelon	Hyams-Kaphzan et al. (2008)	1996-08-01	31º 39'05N	34º 30'46E	31°39'05.0"N	34°30'46.0"E	31.6514	34.5128	20
87	Mediterranean	Israel	P. spinigera	Ashqelon	Hyams-Kaphzan et al. (2008)	1996-08-01	31º 39'13N	34º 30'30E	31°39'13.0"N	34°30'30.0"E	31.6536	34.5083	25
88	Mediterranean	Israel	P.calcariformata	Akhsziv, SF-VS	Hyams-Kaphzan et al. (2014)	2013-08-01	33°04'28.3'' E	35°05'39.1''N			33.0745	35.0942	4
89	Mediterranean	Israel	P.calcariformata	Akhszi, AK-SH	Hyams-Kaphzan et al. (2014)	2013-08-01	33°02'48.9''E	35°05'06.6''N			33.0469	35.0852	10
90	Mediterranean	Israel	P.calcariformata	Akhsziv, SG-I	Hyams-Kaphzan et al. (2014)	2013-11-01	33°02'36.7''E	35°04'50.1''N			33.0435	35.0806	18
91	Mediterranean	Israel	P.calcariformata	Carmel Head, SK-2	Hyams-Kaphzan et al. (2014)	2013-08-01	32°49'23.6''E	34°56'35.1''N			32.8232	34.9431	11.0-13.0
92	Mediterranean	Israel	P.calcariformata	Carmel Head, SP-1	Hyams-Kaphzan et al. (2014)	2013-08-01	32°50'59.6''E	34°58'05.5''N			32.8499	34.9682	18.0-20.0
93	Mediterranean	Israel	P.calcariformata	Carmel Head, RD-3	Hyams-Kaphzan et al. (2014)	2013-08-01	32°50'27.65''E	34°56'39.43''N			32.841	34.9443	7
94	Mediterranean	Israel	P.calcariformata	Carmel Head, RD-1	Hyams-Kaphzan et al. (2014)	2013-10-01	32°50'37.1''E	34°56'43.7''N			32.8436	34.9455	7
95	Mediterranean	Israel	P.calcariformata	Carmel Head, NS-9	Hyams-Kaphzan et al. (2014)	2013-11-01	32°50'59.4''E	34°57'03.5''N			32.8498	34.951	12
96	Mediterranean	Israel	P.calcariformata	Carmel Head, SK-5	Hyams-Kaphzan et al. (2014)	2013-11-01	32°48'53.4''E	34°57'12.2''N			32.8148	34.9534	2
97	Coral Sea	Australia	P. sp.	Pelican Island	current study	2014-05-01			23°14'30.4"S	150°52'42.6"E	-23.2418	150.879	3
98	Mozambique Channel	South Africa	P. sp.	Bazaruto Island Archipelago Mozambique	Langer et al. (2013)	1905-07-06	35°30'11.01"E	21°43'38.33"S	21°43'38.3"S	35°30'11.0"E	-21.7273	35.5031	20
99	Coral Sea	Australia	P. calcariformata	Woolgoolga, Queensland	Hesemann, M. (2010), Hesemann, M (2014) Pararotalia calcariformata, McCulloch 1977 Accessed at http://www.foraminifera.eu/pararotalia-calcariformata1-woolgoolga.html	2014	30.10 S	153.20 E	30°06'00.0"S	153°12'00.0"E	-30.1	153.2	shallow
100	Andaman Sea	Malaysia	P. calcariformata	Pantai Cenang, Langkawi, Malaysia	Hesemann, M., (2014): Pararotalia calcariformata McCulloch, 1977. Accessed at http://www.foraminifera.eu/single.php?no=1005386&aktion=suche on 2014-8-28	2014	6.34 N	99.4 E	6°17'14.8"N	99°43'37.2"E	6.28746	99.727	shallow
101	Coral Sea	Australia	P. calcariformata	Station 616, West Nole Island, Whit Sunday Passage	McCulloch (1977)	1935-07-01	not given in station list (estimate)		20°15'56.5"S	148°49'00.4"E	-20.2657	148.817	shallow (low tide)
102	Laccadive Sea	Sri Lanka	P. calcariformata	Station 619, Columbo, Ceylon	McCulloch (1977)	1939-05-01	not given in station list (estimate)		6°55'23.6"N	79°49'51.4"E	6.92324	79.831	shallow
103	Coral Sea	Australia	P. calcariformata	Southern Timor Sea, Holotype PL 367, Fig. 8-10, Sample V-148	Loeblich & Tappan (1994)	1960	12°27.2' S	127°6.0'E	12°27'12.0"S	127°06'00.0"E	-12.4533	127.1	73
104	Coral Sea	Australia	P. calcariformata	South-East Timor Sea, Holotype PL 367, Fig. 11-13, Sample V-347	Loeblich & Tappan (1994)	1961	10°58.0' S	130°6.4'E	10°58'00.0"S	130°06'24.0"E	-10.9667	130.107	59
105	Arabian Sea	Oman	P. sp.	Salalah, Oman (tidal zone)	Hesemann, M., 2014: Pararotalia sp. ---. In: Hesemann, M. 2014 Foraminifera.eu Project Database. Accessed at http://www.foraminifera.eu/single.php?no=1003787&aktion=suche on 2014-10-2	2014	16.58 N	54.05 E	16°34'48.0"N	54°03'00.0"E	16.58	54.05	1
106	Gulf of Oman	Iran	P. sp.	Chabahar Bay, Gulf of Oman, Iran	Hesemann, M., 2014: Pararotalia sp. ---. In: Hesemann, M. 2014 Foraminifera.eu Project Database. Accessed at http://www.foraminifera.eu/single.php?no=1004731&aktion=suche on 2014-10-23	2014	25.21 N	60.31 E	25°25'57.8"N	60°28'49.0"E	25.4327	60.4803	shallow
107	Coral Sea	Australia	P. calcariformata	Timor Sea MD 972131	Chivas, AR et al. (2001): Fig. 11: Benthic foraminifera assemblage of sediment core MD97-2131. doi:10.1594/PANGAEA.114705	1997-06-01	-12.066	138.749	12°03'57.6"S	138°44'56.4"E	-12.066	138.749	59
108	Coral Sea	Australia	P. calcariformata	Timor Sea MD97-2128	Chivas, AR et al. (2001): Fig. 11: Benthic foraminifera assemblage of sediment core MD97-2128. doi:10.1594/PANGAEA.114704	1997-06-01	-11.19	139.958	11°11'24.0"S	139°57'28.8"E	-11.19	139.958	62
109	South China Sea	Soutth China	P. calcariformata	Vietnam Transect St. 18262	Szarek (2001)	1996-12-01	9°14.9' N	107°59.3' E	9°14'54.0"N	107°59'18.0"E	9.24833	107.988	56
110	South China Sea	Soutth China	P. calcariformata	18260	Szarek (2001)	1996-12-01	9°23.9' N	108°20.4' E	9°23'54.0"N	108°20'24.0"E	9.39833	108.34	74
111	South China Sea	Soutth China	P. calcariformata	18257	Szarek (2001)	1996-12-01	9°23.9' N	108°35.4' E	9°23'54.0"N	108°35'24.0"E	9.39833	108.59	88
112	South China Sea	Soutth China	P. calcariformata	18258	Szarek (2001)	1996-12-01	9°14.7' N	108°29.6' E	9°14'42.0"N	108°29'36.0"E	9.245	108.493	88
113	South China Sea	Soutth China	P. calcariformata	18248	Szarek (2001)	1996-12-01	9°14.9' N	108°43.6' E	9°14'54.0"N	108°43'36.0"E	9.24833	108.727	103
114	South China Sea	Soutth China	P. calcariformata	18256	Szarek (2001)	1996-12-01	9°34.5' N	108°41.9' E	9°34'30.0"N	108°41'54.0"E	9.575	108.698	92
115	South China Sea	Soutth China	P. calcariformata	18249	Szarek (2001)	1996-12-01	9°23.9' N	108°55.4' E	9°23'54.0"N	108°55'24.0"E	9.39833	108.923	133
116	Andaman Sea	Malaysia	P. calcariformata	Sample KT, 98-18	Sugawara et al. (2009)	1998-03-01	7°47'00.3''N	99°00'31.2''E	7°47'00.3"N	99°00'31.2"E	7.78342	99.0087	8
			List of References:
			Arieli RN, Almogi-Labin A, Abramovich S, Herut B (2011) The effect of thermal pollution on benthic foraminiferal assemblages in the Mediterranean shoreface adjacent to Hadera power plant (Israel). Mar Pollut Bull 62:1002-1012
			Avnaim-Katav S, Almogi-Labin A, Sandler A, Sivan D (2013) Benthic foraminifera as palaeoenvironmental indicators during the last million years in the eastern Mediterranean inner shelf. Palaeogeogr Palaeoclimatol Palaeoecol 386:512-530
			Bresler V, Yanko V (1995a) Chemical ecology - a new approach to the study of living benthic epiphytic Foraminifera. J Foraminifer Res 25:267-279
			Bresler V, Yanko V (1995b) Acute toxicity of heavy-metals for benthi epiphytic foraminifera Pararotalia spinigera (LeCalvez) and influence of seaweed-derived DOC. Environ Toxicol Chem 14:1687-1695
			Chivas AR, Garcı́a A, van der Kaars S, Couapel MJJ, Holt S, Reeves JM, Wheeler DJ, Switzer AD, Murray-Wallace CV, Banerjee D, Price DM, Wang SX, Pearson G, Edgar NT, Beaufort L, De Deckker P, Lawson E, Cecil CB (2001) Sea-level and environmental changes since the last interglacial in the Gulf of Carpentaria, Australia: an overview. Quaternary International 83–85:19-46
			Hesemann M (2010) Concept for a foraminiferal database. In: Hesemann M (ed) Forams 2010, International Symposium on Foraminifera, Rheinische Friedrich-Wilhelms-Universität Bonn, September 5-10, 2010 Germany
			Hesemann M (2014a) Pararotalia calcariformata Foraminiferaeu Project Database, Accessed at http://www.foraminifera.eu/single.php?no=1005386&aktion=suche on 2014-10-23
			Hesemann M (2014b) Pararotalia sp. Foraminiferaeu Project Database, Accessed at http://www.foraminifera.eu/single.php?no=1003787&aktion=suche on 2014-10-2
			Hesemann M (2014c) Pararotalia sp. Foraminiferaeu Project Database, Accessed at http://www.foraminifera.eu/single.php?no=1004731&aktion=suche on 2014-10-23
			Hyams-Kaphzan O, Grossowicz LP, Almogi-Labin A (2014) Characteristics of benthic foraminifera inhabiting rocky reefs in northern Israeli Mediterranean shelf. Report: ES-20-2014
			Hyams-Kaphzan O, Almogi-Labin A, Sivan D, Benjamini C (2008) Benthic foraminifera assemblage change along the southeastern Mediterranean inner shelf due to fall-off of Nile-derived siliciclastics. Neues Jahrbuch Fur Geologie Und Palaontologie-Abhandlungen 248:315-344
			Langer MR, Thissen JM, Makled WA, Weinmann AE (2013) The foraminifera from the Bazaruto Archipelago (Mozambique). Neues Jahrbuch für Geologie und Paläontologie -Abhandlungen 267:155-170
			Loeblich AR, Tappan H (1994) Foraminifera of the Sahul Shelf and Timor Sea. J Foraminifer Res Special Publications 31
			McCulloch I (1977) Qualitative observations on recent foraminiferal tests with emphasis on the eastern Pacific: Parts I–III. University of Southern California, Los Angeles, CA
			Meriç E, Yokes MB, Avsar KN, Kirki-Elmas E, Dinçer F, Karhan SU, Kalkan E, Demir V (2013) First report of Pararotalia calcariformata from the Hatay coastline (Turkey—north-eastern Mediterranean). Marine Biodiversity Records 6:e31
			Reinhardt EG, Patterson RT, Schroeder-Adams CJ (1994) Geoarchaeology of the ancient harbor site of Caesarea Maritima, Israel; evidence from sedimentology and paleoecology of benthic foraminifera. The Journal of Foraminiferal Research 24:37-48
			Reinhardt EG, Fitton RJ, Schwarcz HP (2003) Isotopic (Sr, O, C) indicators of salinity and taphonomy in marginal marine systems. J Foraminifer Res 33:262-272
			Sugawara D, Minoura K, Nemoto N, Tsukawaki S, Goto K, Imamura F (2009) Foraminiferal evidence of submarine sediment transport and deposition by backwash during the 2004 Indian Ocean tsunami. Island Arc 18:513-525
			Szarek R (2001) Biodiversity and biogeography of recent benthic foraminiferal assemblages in the south-western South China Sea (Sunda Shelf). Christian-Albrechts-Universität, Kiel, p273
